# Supplementary material for: A major role of coumarin-dependent ferric iron reduction in strategy I-type iron acquisition in Arabidopsis
Source: Plant Cell. 2023 Nov 28;36(3):642–64. doi: 10.1093/plcell/koad279 (PMC10896297; doi:10.1093/plcell/koad279)
Supplement: koad279_Supplementary_Data [file koad279_supplementary_data.zip]

Archive with 3 entries (3 files):
- Author_Revisions_Checklist.pdf
- tpc.23.00242Supplemental Figures and Tables.pdf
- tpc.23.00424Supplemental DS1.xlsx
