# Supplementary material for: A major role of coumarin-dependent ferric iron reduction in strategy I-type iron acquisition in Arabidopsis
Source: Plant Cell. 2023 Nov 28;36(3):642–64. doi: 10.1093/plcell/koad279 (PMC10896297; doi:10.1093/plcell/koad279)
Supplement: koad279_Supplementary_Data [file koad279_supplementary_data.zip › tpc.23.00424Supplemental DS1.xlsx]

## Sheet: Fig. 1
Supplemental Data. Paffrath et al. (2023). Coumarin-mediated reduction of ferric Fe. Plant Cell.
Supplemental Data Set S1. Statistical data.
Fig. 1C
F6'H1:GFP							S8H:GFP							CYP82C4:GFP
Normality Test (Shapiro-Wilk)	Failed	(P < 0,050)					Normality Test (Shapiro-Wilk)	Passed	(P = 0,183)					Normality Test (Shapiro-Wilk)	Failed	(P < 0,050)
							Equal Variance Test:	Failed	(P < 0,050)
Kruskal-Wallis One Way Analysis of Variance on Ranks							Kruskal-Wallis One Way Analysis of Variance on Ranks							Kruskal-Wallis One Way Analysis of Variance on Ranks
Group	N	Missing	Median	0.25	0.75		Group	N	Missing	Median	0.25	0.75		Group	N	Missing	Median	0.25	0.75
Epi_pH5.6	9	0	1000	0,861	1252		Epi_pH5.6	9	0	0,896	0,745	1194		Epi_pH5.6	9	0	0,918	0,774	1171
Cor__pH5.6	9	0	1058	0,758	1200		Cor__pH5.6	9	0	0,164	0,0722	0,291		Cor__pH5.6	9	0	0,538	0,280	0,621
End__pH5.6	9	0	0,281	0,193	0,356		End__pH5.6	9	0	0,0400	0,0183	0,0922		End__pH5.6	9	0	0,0607	0,0402	0,0677
Epi_pH6.5	9	0	4351	3817	4876		Epi_pH6.5	9	0	1491	1241	1613		Epi_pH6.5	9	0	0,877	0,715	1120
Cor_pH6.5	9	0	4448	3269	4895		Cor_pH6.5	9	0	0,676	0,563	0,878		Cor_pH6.5	9	0	0,393	0,243	0,543
End_pH6.5	9	0	1037	0,771	1249		End_pH6.5	9	0	0,0881	0,0610	0,147		End_pH6.5	9	0	0,0459	0,0328	0,0796
Epi_pH7.5	9	0	7204	5992	7737		Epi_pH7.5	9	0	1757	1624	1928		Epi_pH7.5	9	0	0,138	0,106	0,158
Cor_pH7.5	9	0	3785	2575	4625		Cor_pH7.5	9	0	1571	1304	1640		Cor_pH7.5	9	0	0,0579	0,0520	0,109
End_pH7.5	9	0	1107	0,636	1341		End_pH7.5	9	0	0,211	0,117	0,288		End_pH7.5	9	0	0,0216	0,0184	0,0352
H = 69,042 with 8 degrees of freedom. (P = <0,001)							H = 72,005 with 8 degrees of freedom. (P = <0,001)							H = 60,009 with 8 degrees of freedom. (P = <0,001)
All Pairwise Multiple Comparison Procedures (Student-Newman-Keuls Method) :							All Pairwise Multiple Comparison Procedures (Student-Newman-Keuls Method) :							All Pairwise Multiple Comparison Procedures (Student-Newman-Keuls Method) :
Comparison	Diff of Ranks	q	P<0,05				Comparison	Diff of Ranks	q	P<0,05				Comparison	Diff of Ranks	q	P<0,05
Epi_pH7.5 vs End__pH5.6	635000	8997	Yes				Epi_pH7.5 vs End__pH5.6	584000	8274	Yes				Epi_pH5.6 vs End_pH7.5	543500	7701	Yes
Epi_pH7.5 vs Epi_pH5.6	461000	7342	Yes				Epi_pH7.5 vs End_pH6.5	521000	8298	Yes				Epi_pH5.6 vs End_pH6.5	443500	7064	Yes
Epi_pH7.5 vs Cor__pH5.6	454000	8256	Yes				Epi_pH7.5 vs Cor__pH5.6	461000	8383	Yes				Epi_pH5.6 vs End__pH5.6	436000	7929	Yes
Epi_pH7.5 vs End_pH6.5	448000	9492	Yes				Epi_pH7.5 vs End_pH7.5	432000	9153	Yes				Epi_pH5.6 vs Cor_pH7.5	341000	7225	Yes
Epi_pH7.5 vs End_pH7.5	432000	10964	Yes				Epi_pH7.5 vs Cor_pH6.5	277000	7030	Yes				Epi_pH5.6 vs Epi_pH7.5	235000	5964	Yes
Epi_pH7.5 vs Cor_pH7.5	185000	5853	Yes				Epi_pH7.5 vs Epi_pH5.6	219000	6929	Yes				Epi_pH5.6 vs Cor__pH5.6	178000	5632	Yes
Epi_pH7.5 vs Cor_pH6.5	151000	6341	Yes				Epi_pH7.5 vs Epi_pH6.5	100000	4200	Yes				Epi_pH5.6 vs Cor_pH6.5	163000	6845	Yes
Epi_pH7.5 vs Epi_pH6.5	150000	9366	Yes				Epi_pH7.5 vs Cor_pH7.5	79000	4933	Yes				Epi_pH5.6 vs Epi_pH6.5	9000	0,562	No
Epi_pH6.5 vs End__pH5.6	485000	7725	Yes				Cor_pH7.5 vs End__pH5.6	505000	8043	Yes				Epi_pH6.5 vs End_pH7.5	534500	8513	Yes
Epi_pH6.5 vs Epi_pH5.6	311000	5655	Yes				Cor_pH7.5 vs End_pH6.5	442000	8038	Yes				Epi_pH6.5 vs End_pH6.5	434500	7901	Yes
Epi_pH6.5 vs Cor__pH5.6	304000	6441	Yes				Cor_pH7.5 vs Cor__pH5.6	382000	8094	Yes				Epi_pH6.5 vs End__pH5.6	427000	9047	Yes
Epi_pH6.5 vs End_pH6.5	298000	7563	Yes				Cor_pH7.5 vs End_pH7.5	353000	8959	Yes				Epi_pH6.5 vs Cor_pH7.5	332000	8426	Yes
Epi_pH6.5 vs End_pH7.5	282000	8922	Yes				Cor_pH7.5 vs Cor_pH6.5	198000	6264	Yes				Epi_pH6.5 vs Epi_pH7.5	226000	7150	Yes
Epi_pH6.5 vs Cor_pH7.5	35000	1470	No				Cor_pH7.5 vs Epi_pH5.6	140000	5879	Yes				Epi_pH6.5 vs Cor__pH5.6	169000	7097	Yes
Epi_pH6.5 vs Cor_pH6.5	1000	0,0624	Do Not Test				Cor_pH7.5 vs Epi_pH6.5	21000	1311	No				Epi_pH6.5 vs Cor_pH6.5	154000	9616	Yes
Cor_pH6.5 vs End__pH5.6	484000	8801	Yes				Epi_pH6.5 vs End__pH5.6	484000	8801	Yes				Cor_pH6.5 vs End_pH7.5	380500	6919	Yes
Cor_pH6.5 vs Epi_pH5.6	310000	6568	Yes				Epi_pH6.5 vs End_pH6.5	421000	8920	Yes				Cor_pH6.5 vs End_pH6.5	280500	5943	Yes
Cor_pH6.5 vs Cor__pH5.6	303000	7690	Yes				Epi_pH6.5 vs Cor__pH5.6	361000	9162	Yes				Cor_pH6.5 vs End__pH5.6	273000	6929	Yes
Cor_pH6.5 vs End_pH6.5	297000	9397	Yes				Epi_pH6.5 vs End_pH7.5	332000	10504	Yes				Cor_pH6.5 vs Cor_pH7.5	178000	5632	Yes
Cor_pH6.5 vs End_pH7.5	281000	11801	Yes				Epi_pH6.5 vs Cor_pH6.5	177000	7433	Yes				Cor_pH6.5 vs Epi_pH7.5	72000	3024	No
Cor_pH6.5 vs Cor_pH7.5	34000	2123	Do Not Test				Epi_pH6.5 vs Epi_pH5.6	119000	7430	Yes				Cor_pH6.5 vs Cor__pH5.6	15000	0,937	Do Not Test
Cor_pH7.5 vs End__pH5.6	450000	9535	Yes				Epi_pH5.6 vs End__pH5.6	365000	7734	Yes				Cor__pH5.6 vs End_pH7.5	365500	7744	Yes
Cor_pH7.5 vs Epi_pH5.6	276000	7005	Yes				Epi_pH5.6 vs End_pH6.5	302000	7665	Yes				Cor__pH5.6 vs End_pH6.5	265500	6738	Yes
Cor_pH7.5 vs Cor__pH5.6	269000	8511	Yes				Epi_pH5.6 vs Cor__pH5.6	242000	7657	Yes				Cor__pH5.6 vs End__pH5.6	258000	8163	Yes
Cor_pH7.5 vs End_pH6.5	263000	11045	Yes				Epi_pH5.6 vs End_pH7.5	213000	8945	Yes				Cor__pH5.6 vs Cor_pH7.5	163000	6845	Yes
Cor_pH7.5 vs End_pH7.5	247000	15422	Yes				Epi_pH5.6 vs Cor_pH6.5	58000	3621	Yes				Cor__pH5.6 vs Epi_pH7.5	57000	3559	Do Not Test
End_pH7.5 vs End__pH5.6	203000	5152	Yes				Cor_pH6.5 vs End__pH5.6	307000	7792	Yes				Epi_pH7.5 vs End_pH7.5	308500	7830	Yes
End_pH7.5 vs Epi_pH5.6	29000	0,918	No				Cor_pH6.5 vs End_pH6.5	244000	7720	Yes				Epi_pH7.5 vs End_pH6.5	208500	6597	Yes
End_pH7.5 vs Cor__pH5.6	22000	0,924	Do Not Test				Cor_pH6.5 vs Cor__pH5.6	184000	7727	Yes				Epi_pH7.5 vs End__pH5.6	201000	8441	Yes
End_pH7.5 vs End_pH6.5	16000	0,999	Do Not Test				Cor_pH6.5 vs End_pH7.5	155000	9678	Yes				Epi_pH7.5 vs Cor_pH7.5	106000	6619	Yes
End_pH6.5 vs End__pH5.6	187000	5916	Yes				End_pH7.5 vs End__pH5.6	152000	4809	Yes				Cor_pH7.5 vs End_pH7.5	202500	6407	Yes
End_pH6.5 vs Epi_pH5.6	13000	0,546	Do Not Test				End_pH7.5 vs End_pH6.5	89000	3738	Yes				Cor_pH7.5 vs End_pH6.5	102500	4305	Yes
End_pH6.5 vs Cor__pH5.6	6000	0,375	Do Not Test				End_pH7.5 vs Cor__pH5.6	29000	1811	No				Cor_pH7.5 vs End__pH5.6	95000	5932	Yes
Cor__pH5.6 vs End__pH5.6	181000	7601	Yes				Cor__pH5.6 vs End__pH5.6	123000	5166	Yes				End__pH5.6 vs End_pH7.5	107500	4515	Yes
Cor__pH5.6 vs Epi_pH5.6	7000	0,437	Do Not Test				Cor__pH5.6 vs End_pH6.5	60000	3746	Yes				End__pH5.6 vs End_pH6.5	7500	0,468	No
Epi_pH5.6 vs End__pH5.6	174000	10864	Yes				End_pH6.5 vs End__pH5.6	63000	3934	Yes				End_pH6.5 vs End_pH7.5	100000	6244	Yes

## Sheet: Fig. 2
Supplemental Data. Paffrath et al. (2023). Coumarin-mediated reduction of ferric Fe. Plant Cell.
Fig. 2A																																			Fig. 2B
Scopolin							Scopoletin							Esculetin							Fraxetin							Sideretin							Fraxin in root							Fraxetin in root exudates
Normality test	Passed	(P=0.3155)					data log-transformed for statistical analysis							Normality test	Failed	(P= 0.03758)					data log-transformed for statistical analysis							Normality test	Passed	(P=0.1924)					data log-transformed for statistical analysis							data log-transformed for statistical analysis
Equal Variance Test	Passed	(P=0.583)					Normality test	Passed	(P=0.5164)												Normality test	Passed	(P=0.5043)					Equal Variance Test	Passed	(P=0.1262)					Normality test	Passed	(P=0.9973)					Normality test (Shapiro-Wilk)	Passed	(P=0.2547)
Group Name	N	Missing	Mean	Std Dev	SEM		Equal Variance Test	Passed	(P=0.1304)					Group Name	N	Missing	Median	0.25	0.75		Equal Variance Test	Passed	(P=0.3701)					Group Name	N	Missing	Mean	Std Dev	SEM		Equal Variance Test	Passed	(P=0.3501)					Equal Variance Test (Levene's)	Passed	(P=0.5574)
FeCl3_MES pH 5.6	5	0	0.1985	0.032	0.0143									FeCl3_MES pH 6.5	5	0	1.8e-06	0	0.0001									FeCl3_MES pH 5.6	5	0	0.0644	0.0084	0.0038
FRZ_MES pH 5.6	4	0	0.0995	0.0103	0.0051		Group Name	N	Missing	Mean	Std Dev	SEM		FRZ_MES pH 6.5	4	0	0.1656	0.1618	0.1713		Group Name	N	Missing	Mean	Std Dev	SEM		FRZ_MES pH 5.6	4	0	1.9564	0.3073	0.1537		Group Name	N	Missing	Mean	Std Dev	SEM		Group Name	N	Missing	Mean	Std Dev	SEM
FeCl3_MES pH 6.5	5	0	0.1205	0.0282	0.0126		FeCl3_MES 5.6_scopoletin	5	0	0.161	0.029	0.013		FeCl3_MOPS pH 7.5	5	0	0.3359	0.2617	0.4597		FeCl3_MES 5.6_fraxetin	5	0	0.0149	0.0033	0.0015		FeCl3_MES pH 6.5	5	0	2.2435	0.5282	0.2362		Col_MES56_fraxetin	5	0	0.2529	0.0397	0.0177		Col_MES56_fraxetin	5	0	0.0149	0.0033	0.00148
FRZ_MES pH 6.5	4	0	0.056	0.0077	0.0038		FeCl3_MES 6.5_scopoletin	5	0	0.358	0.0193	0.0086		FRZ_MOPS pH 7.5	4	0	0.6155	0.516	0.746		FeCl3_MES 6.5_fraxetin	5	0	0.0411	0.0073	0.0033		FRZ_MES pH 6.5	4	0	13.7876	0.5868	0.2934		Col_MES65_fraxetin	5	0	2.4371	0.2679	0.1198		Col_MES65_fraxetin	5	0	0.0411	0.00734	0.00328
FeCl3_MOPS pH 7.5	5	0	0.2265	0.0124	0.0056		FeCl3_MOPS_scopoletin	5	0	0.601	0.115	0.0516									FeCl3_MOPS_fraxetin	5	0	2.8	0.822	0.368		FeCl3_MOPS pH 7.5	5	0	0.9689	0.1861	0.0832		Col_MOPS_fraxetin	5	0	12.7951	2.0973	0.9379		Col_MOPS_fraxetin	5	0	2.8	0.822	0.368
FRZ_MOPS pH 7.5	4	0	0.1612	0.0463	0.0231		FRZ_MES 5.6_scopoletin	4	0	1.07	0.0978	0.0489									FRZ_MES 5.6_fraxetin	4	0	0.118	0.011	0.0055		FRZ_MOPS pH 7.5	4	0	0.4303	0.1701	0.085		cyp82C4_MES56_fraxetin	4	0	11.5826	1.4274	0.7137		cyp82C4_MES56_fraxetin	4	0	2.18	0.431	0.215
							FRZ_MES 6.5_scopoletin	4	0	2.02	0.324	0.162									FRZ_MES 6.5_fraxetin	4	0	2.64	0.197	0.0985									cyp82C4_MES65_fraxetin	4	0	26.3907	0.8851	0.4425		cyp82C4_MES65_fraxetin	4	0	6.7	1.85	0.927
Source of Variation	DF	SS	MS	F	P		FRZ_MOPS_scopoletin	4	0	5.94	0.259	0.129		Comparison of Multiple Means by Kruskal-Wallis Test							FRZ_MOPS_fraxetin	4	0	9.29	1.81	0.904		Source of Variation	DF	SS	MS	F	P		cyp82C4_MOPS_fraxetin	4	0	22.1112	0.7666	0.3833		cyp82C4_MOPS_fraxetin	4	0	9.05	0.556	0.278
Between Groups	5	0.0913	0.0183	26	2.61e-08																							Between Groups	5	5.62	112.57	889	<2E-16		pdr9_MES56_fraxetin	4	0	0.5577	0.1198	0.0599		pdr9_MES56_fraxetin	4	0	0.0431	0.00586	0.00293
Residual	21	0.0148	0.0007				Source of Variation	DF	SS	MS	F	P		Kruskal-Wallis Rank sum test							Source of Variation	DF	SS	MS	F	P		Residual	21	2.7	0.13				pdr9_MES65_fraxetin	4	0	6.8408	1.2962	0.6481		pdr9_MES65_fraxetin	4	0	0.0964	0.0313	0.0157
Total	26	0.1061					Between Groups	5	36.52	7.305	387	<2E-16									Between Groups	5	158.24	31.65	820	<2E-16		Total	26	8.32					pdr9_MOPS_fraxetin	4	0	45.9507	3.4851	1.7425		pdr9_MOPS_fraxetin	4	0	0.845	0.281	0.141
							Residual	21	0.4	0.019				H=15.395 with 3 degrees of freedom (P = 0.001509).							Residual	21	0.81	0.04																		s8h_MES56_fraxetin	4	0	0.0127	0.00307	0.00153
There is a statistically significant difference (P = <0,001).							Total	26	36.92												Total	26	159.05					There is a statistically significant difference (P = <0,001).														s8h_MES65_fraxetin	4	0	0.00749	0.000856	0.000428
														All Pairwise Multiple Comparison Procedures (Dunn Test with alpha=0,05):																												s8h_MOPS_fraxetin	4	0	0.011	0.00163	0.000815
Power of performed test with alpha = 0,050: 1,000							There is a statistically significant difference (P = <0,001).							p-values adjusted with the Benjamini-Hochberg method							There is a statistically significant difference (P = <0,001).							Power of performed test with alpha = 0,050: 1,000
														Comparison	Z	P.unadj	P.adj	P<0,05																	Source of Variation	DF	SS	MS	F	P		Source of Variation	DF	SS	MS	F	P
All Pairwise Multiple Comparison Procedures (Tukey Test):							Power of performed test with alpha = 0,050: 1,000							FeCl3_MES 6.5_esculetin - FeCl3_MOPS_esculetin	-2.78548	0.0053449	0.0160347	Yes			Power of performed test with alpha = 0,050: 1,000							All Pairwise Multiple Comparison Procedures (Tukey Test):							Between Groups	8	113.7	14.212	732	<2E-16		Between Groups	11	336.2	30.561	542.9	<2E-16
														FeCl3_MES 6.5_esculetin - FRZ_MES 6.5_esculetin	-1.25721	0.208677	0.250413	No																	Residual	30	0.58	0.019				Residual	39	2.2	0.056
Comparisons for factor:							All Pairwise Multiple Comparison Procedures (Tukey Test):							FeCl3_MOPS_esculetin - FRZ_MES 6.5_esculetin	1.36896	0.171011	0.256516	No			All Pairwise Multiple Comparison Procedures (Tukey Test):							Comparisons for factor:							Total	38	114.3					Total	50	338.4
Comparison	Diff of Means	p	q	P	P<0,050									FeCl3_MES 6.5_esculetin - FRZ_MOPS_esculetin	-3.63194	0.000281297	0.00168778	Yes										Comparison	Diff of Means	p	q	P	P<0,050
FeCl3_MES 6.5_scopolin-FeCl3_MES 5.6_scopolin	-0.0780362	-0.1306	-0.0254725	0.0016936	Yes		Comparisons for factor:							FeCl3_MOPS_esculetin - FRZ_MOPS_esculetin	-1.00577	0.314527	0.314527	No			Comparisons for factor:							FeCl3_MES 6.5_sideretin-FeCl3_MES 5.6_sideretin	2.17912	1.47521	2.88303	0	Yes		There is a statistically significant difference (P = <0,001).							There is a statistically significant difference (P = <0,001).
FeCl3_MOPS_scopolin-FeCl3_MES 5.6_scopolin	0.0279697	-0.024594	0.0805334	0.567958	No		Comparison	Diff of Means	p	q	P	P<0,050		FRZ_MES 6.5_esculetin - FRZ_MOPS_esculetin	-2.25287	0.0242675	0.048535	Yes			Comparison	Diff of Means	p	q	P	P<0,050		FeCl3_MOPS_sideretin-FeCl3_MES 5.6_sideretin	0.90451	0.200601	1.60842	0.0070905	Yes
FRZ_MES 5.6_scopolin-FeCl3_MES 5.6_scopolin	-0.0989805	-0.154733	-0.0432283	0.0002104	Yes		FeCl3_MES 6.5_scopoletin-FeCl3_MES 5.6_scopoletin	0.811468	0.539593	1.08334	1e-07	Yes									FeCl3_MES 6.5_fraxetin-FeCl3_MES 5.6_fraxetin	1.02439	0.635721	1.41306	7e-07	Yes		FRZ_MES 5.6_sideretin-FeCl3_MES 5.6_sideretin	1.89195	1.14535	2.63856	1.3e-06	Yes		Power of performed test with alpha = 0,050: 1,000							Power of performed test with alpha = 0,050: 1,000
FRZ_MES 6.5_scopolin-FeCl3_MES 5.6_scopolin	-0.142479	-0.198231	-0.086727	1.1e-06	Yes		FeCl3_MOPS_scopoletin-FeCl3_MES 5.6_scopoletin	1.31671	1.04483	1.58858	0	Yes									FeCl3_MOPS_fraxetin-FeCl3_MES 5.6_fraxetin	5.22123	4.83256	5.6099	0	Yes		FRZ_MES 6.5_sideretin-FeCl3_MES 5.6_sideretin	13.7232	12.9766	14.4698	0	Yes
FRZ_MOPS_scopolin-FeCl3_MES 5.6_scopolin	-0.0373438	-0.093096	0.0184084	0.326897	No		FRZ_MES 5.6_scopoletin-FeCl3_MES 5.6_scopoletin	1.90309	1.61472	2.19145	0	Yes									FRZ_MES 5.6_fraxetin-FeCl3_MES 5.6_fraxetin	2.08829	1.67604	2.50053	0	Yes		FRZ_MOPS_sideretin-FeCl3_MES 5.6_sideretin	0.365881	-0.380728	1.11249	0.648035	No		All Pairwise Multiple Comparison Procedures (Tukey Test):							All Pairwise Multiple Comparison Procedures (Tukey Test):
FeCl3_MOPS_scopolin-FeCl3_MES 6.5_scopolin	0.106006	0.0534422	0.15857	3.89e-05	Yes		FRZ_MES 6.5_scopoletin-FeCl3_MES 5.6_scopoletin	2.53574	2.24737	2.82411	0	Yes									FRZ_MES 6.5_fraxetin-FeCl3_MES 5.6_fraxetin	5.19564	4.7834	5.60789	0	Yes		FeCl3_MOPS_sideretin-FeCl3_MES 6.5_sideretin	-1.27461	-1.97852	-0.570705	0.0001637	Yes
FRZ_MES 5.6_scopolin-FeCl3_MES 6.5_scopolin	-0.0209443	-0.0766965	0.0348079	0.843434	No		FRZ_MOPS_scopoletin-FeCl3_MES 5.6_scopoletin	3.62162	3.33325	3.90999	0	Yes									FRZ_MOPS_fraxetin-FeCl3_MES 5.6_fraxetin	6.44343	6.03119	6.85567	0	Yes		FRZ_MES 5.6_sideretin-FeCl3_MES 6.5_sideretin	-0.287171	-1.03378	0.459438	0.830375	No		Comparisons for factor:							Comparisons for factor:
FRZ_MES 6.5_scopolin-FeCl3_MES 6.5_scopolin	-0.0644431	-0.120195	-0.00869085	0.0175415	Yes		FeCl3_MOPS_scopoletin-FeCl3_MES 6.5_scopoletin	0.505239	0.233364	0.777114	0.000117	Yes									FeCl3_MOPS_fraxetin-FeCl3_MES 6.5_fraxetin	4.19684	3.80817	4.58551	0	Yes		FRZ_MES 6.5_sideretin-FeCl3_MES 6.5_sideretin	11.5441	10.7975	12.2907	0	Yes		Comparison	Diff of Means	p	q	P	P<0,050		Comparison	Diff of Means	p	q	P	P<0,050
FRZ_MOPS_scopolin-FeCl3_MES 6.5_scopolin	0.0406924	-0.0150598	0.0964446	0.24417	No		FRZ_MES 5.6_scopoletin-FeCl3_MES 6.5_scopoletin	1.09162	0.803252	1.37999	0	Yes									FRZ_MES 5.6_fraxetin-FeCl3_MES 6.5_fraxetin	1.0639	0.651656	1.47614	1e-06	Yes		FRZ_MOPS_sideretin-FeCl3_MES 6.5_sideretin	-1.81324	-2.55985	-1.06664	2.5e-06	Yes		Col_MES65_fraxin-Col_MES56_fraxin	2.27029	1.97618	2.5644	0	Yes		Col_MES65_fraxetin-Col_MES56_fraxetin	1.02439	0.503248	1.54553	2.3e-06	Yes
FRZ_MES 5.6_scopolin-FeCl3_MOPS_scopolin	-0.12695	-0.182702	-0.071198	6.7e-06	Yes		FRZ_MES 6.5_scopoletin-FeCl3_MES 6.5_scopoletin	1.72427	1.43591	2.01264	0	Yes									FRZ_MES 6.5_fraxetin-FeCl3_MES 6.5_fraxetin	4.17125	3.75901	4.5835	0	Yes		FRZ_MES 5.6_sideretin-FeCl3_MOPS_sideretin	0.987443	0.240835	1.73405	0.005425	Yes		Col_MOPS_fraxin-Col_MES56_fraxin	3.92234	3.62823	4.21645	0	Yes		Col_MOPS_fraxetin-Col_MES56_fraxetin	5.22123	4.70009	5.74237	0	Yes
FRZ_MES 6.5_scopolin-FeCl3_MOPS_scopolin	-0.170449	-0.226201	-0.114697	1e-07	Yes		FRZ_MOPS_scopoletin-FeCl3_MES 6.5_scopoletin	2.81015	2.52179	3.09852	0	Yes									FRZ_MOPS_fraxetin-FeCl3_MES 6.5_fraxetin	5.41904	5.0068	5.83129	0	Yes		FRZ_MES 6.5_sideretin-FeCl3_MOPS_sideretin	12.8187	12.0721	13.5653	0	Yes		cyp82C4_MES56_fraxin-Col_MES56_fraxin	3.82825	3.5163	4.1402	0	Yes		cyp82C4_MES56_fraxetin-Col_MES56_fraxetin	4.99384	4.44109	5.5466	0	Yes
FRZ_MOPS_scopolin-FeCl3_MOPS_scopolin	-0.0653134	-0.121066	-0.00956124	0.015744	Yes		FRZ_MES 5.6_scopoletin-FeCl3_MOPS_scopoletin	0.58638	0.298013	0.874747	3.47e-05	Yes									FRZ_MES 5.6_fraxetin-FeCl3_MOPS_fraxetin	-3.13294	-3.54519	-2.7207	0	Yes		FRZ_MOPS_sideretin-FeCl3_MOPS_sideretin	-0.538629	-1.28524	0.207979	0.254815	No		cyp82C4_MES65_fraxin-Col_MES56_fraxin	4.65688	4.34493	4.96883	0	Yes		cyp82C4_MES65_fraxetin-Col_MES56_fraxetin	6.10281	5.55006	6.65556	0	Yes
FRZ_MES 6.5_scopolin-FRZ_MES 5.6_scopolin	-0.0434987	-0.102267	0.0152693	0.23163	No		FRZ_MES 6.5_scopoletin-FeCl3_MOPS_scopoletin	1.21903	0.930668	1.5074	0	Yes									FRZ_MES 6.5_fraxetin-FeCl3_MOPS_fraxetin	-0.0255876	-0.437831	0.386656	0.999955	No		FRZ_MES 6.5_sideretin-FRZ_MES 5.6_sideretin	11.8312	11.0442	12.6182	0	Yes		cyp82C4_MOPS_fraxin-Col_MES56_fraxin	4.47993	4.16798	4.79188	0	Yes		cyp82C4_MOPS_fraxetin-Col_MES56_fraxetin	6.42888	5.87612	6.98163	0	Yes
FRZ_MOPS_scopolin-FRZ_MES 5.6_scopolin	0.0616367	0.00286876	0.120405	0.0362796	Yes		FRZ_MOPS_scopoletin-FeCl3_MOPS_scopoletin	2.30491	2.01655	2.59328	0	Yes									FRZ_MOPS_fraxetin-FeCl3_MOPS_fraxetin	1.2222	0.809955	1.63444	1e-07	Yes		FRZ_MOPS_sideretin-FRZ_MES 5.6_sideretin	-1.52607	-2.31307	-0.739078	6.65e-05	Yes		pdr9_MES56_fraxin-Col_MES56_fraxin	0.783704	0.471754	1.09565	1e-07	Yes		pdr9_MES56_fraxetin-Col_MES56_fraxetin	1.07657	0.523816	1.62932	2.8e-06	Yes
FRZ_MOPS_scopolin-FRZ_MES 6.5_scopolin	0.105135	0.0463675	0.163903	0.000191	Yes		FRZ_MES 6.5_scopoletin-FRZ_MES 5.6_scopoletin	0.632654	0.328689	0.93662	2.5e-05	Yes									FRZ_MES 6.5_fraxetin-FRZ_MES 5.6_fraxetin	3.10735	2.67281	3.5419	0	Yes		FRZ_MOPS_sideretin-FRZ_MES 6.5_sideretin	-13.3573	-14.1443	-12.5703	0	Yes		pdr9_MES65_fraxin-Col_MES56_fraxin	3.29181	2.97986	3.60376	0	Yes		pdr9_MES65_fraxetin-Col_MES56_fraxetin	1.84303	1.29027	2.39578	0	Yes
							FRZ_MOPS_scopoletin-FRZ_MES 5.6_scopoletin	1.71853	1.41457	2.0225	0	Yes									FRZ_MOPS_fraxetin-FRZ_MES 5.6_fraxetin	4.35514	3.9206	4.78968	0	Yes									pdr9_MOPS_fraxin-Col_MES56_fraxin	5.2098	4.89785	5.52175	0	Yes		pdr9_MOPS_fraxetin-Col_MES56_fraxetin	4.0061	3.45335	4.55886	0	Yes
							FRZ_MOPS_scopoletin-FRZ_MES 6.5_scopoletin	1.08588	0.781914	1.38984	0	Yes									FRZ_MOPS_fraxetin-FRZ_MES 6.5_fraxetin	1.24779	0.813244	1.68233	2e-07	Yes									Col_MOPS_fraxin-Col_MES65_fraxin	1.65204	1.35793	1.94615	0	Yes		s8h_MES56_fraxetin-Col_MES56_fraxetin	-0.163251	-0.716004	0.389502	0.996048	No
																																			cyp82C4_MES56_fraxin-Col_MES65_fraxin	1.55795	1.246	1.8699	0	Yes		s8h_MES65_fraxetin-Col_MES56_fraxetin	-0.671088	-1.22384	-0.118335	0.0069076	Yes
																																			cyp82C4_MES65_fraxin-Col_MES65_fraxin	2.38659	2.07464	2.69854	0	Yes		s8h_MOPS_fraxetin-Col_MES56_fraxetin	-0.290255	-0.843009	0.262498	0.795511	No
																																			cyp82C4_MOPS_fraxin-Col_MES65_fraxin	2.20964	1.89769	2.52159	0	Yes		Col_MOPS_fraxetin-Col_MES65_fraxetin	4.19684	3.6757	4.71798	0	Yes
																																			pdr9_MES56_fraxin-Col_MES65_fraxin	-1.48659	-1.79854	-1.17464	0	Yes		cyp82C4_MES56_fraxetin-Col_MES65_fraxetin	3.96946	3.4167	4.52221	0	Yes
																																			pdr9_MES65_fraxin-Col_MES65_fraxin	1.02152	0.709566	1.33347	0	Yes		cyp82C4_MES65_fraxetin-Col_MES65_fraxetin	5.07842	4.52567	5.63117	0	Yes
																																			pdr9_MOPS_fraxin-Col_MES65_fraxin	2.93951	2.62756	3.25146	0	Yes		cyp82C4_MOPS_fraxetin-Col_MES65_fraxetin	5.40449	4.85173	5.95724	0	Yes
																																			cyp82C4_MES56_fraxin-Col_MOPS_fraxin	-0.094089	-0.406039	0.217861	0.982268	No		pdr9_MES56_fraxetin-Col_MES65_fraxetin	0.0521804	-0.500573	0.604934	1	No
																																			cyp82C4_MES65_fraxin-Col_MOPS_fraxin	0.734546	0.422596	1.0465	3e-07	Yes		pdr9_MES65_fraxetin-Col_MES65_fraxetin	0.818638	0.265885	1.37139	0.0004411	Yes
																																			cyp82C4_MOPS_fraxin-Col_MOPS_fraxin	0.557594	0.245643	0.869544	4.86e-05	Yes		pdr9_MOPS_fraxetin-Col_MES65_fraxetin	2.98171	2.42896	3.53447	0	Yes
																																			pdr9_MES56_fraxin-Col_MOPS_fraxin	-3.13863	-3.45058	-2.82668	0	Yes		s8h_MES56_fraxetin-Col_MES65_fraxetin	-1.18764	-1.74039	-0.634887	3e-07	Yes
																																			pdr9_MES65_fraxin-Col_MOPS_fraxin	-0.630527	-0.942477	-0.318576	5.8e-06	Yes		s8h_MES65_fraxetin-Col_MES65_fraxetin	-1.69548	-2.24823	-1.14272	0	Yes
																																			pdr9_MOPS_fraxin-Col_MOPS_fraxin	1.28746	0.975514	1.59941	0	Yes		s8h_MOPS_fraxetin-Col_MES65_fraxetin	-1.31464	-1.8674	-0.761891	0	Yes
																																			cyp82C4_MES65_fraxin-cyp82C4_MES56_fraxin	0.828635	0.499811	1.15746	1e-07	Yes		cyp82C4_MES56_fraxetin-Col_MOPS_fraxetin	-0.227386	-0.780139	0.325368	0.950277	No
																																			cyp82C4_MOPS_fraxin-cyp82C4_MES56_fraxin	0.651683	0.322858	0.980507	8.3e-06	Yes		cyp82C4_MES65_fraxetin-Col_MOPS_fraxetin	0.881578	0.328825	1.43433	0.0001297	Yes
																																			pdr9_MES56_fraxin-cyp82C4_MES56_fraxin	-3.04454	-3.37337	-2.71572	0	Yes		cyp82C4_MOPS_fraxetin-Col_MOPS_fraxetin	1.20764	0.654891	1.7604	2e-07	Yes
																																			pdr9_MES65_fraxin-cyp82C4_MES56_fraxin	-0.536438	-0.865263	-0.207613	0.0002041	Yes		pdr9_MES56_fraxetin-Col_MOPS_fraxetin	-4.14466	-4.69741	-3.59191	0	Yes
																																			pdr9_MOPS_fraxin-cyp82C4_MES56_fraxin	1.38155	1.05273	1.71038	0	Yes		pdr9_MES65_fraxetin-Col_MOPS_fraxetin	-3.3782	-3.93096	-2.82545	0	Yes
																																			cyp82C4_MOPS_fraxin-cyp82C4_MES65_fraxin	-0.176953	-0.505777	0.151872	0.684211	No		pdr9_MOPS_fraxetin-Col_MOPS_fraxetin	-1.21513	-1.76788	-0.662374	2e-07	Yes
																																			pdr9_MES56_fraxin-cyp82C4_MES65_fraxin	-3.87318	-4.202	-3.54435	0	Yes		s8h_MES56_fraxetin-Col_MOPS_fraxetin	-5.38448	-5.93723	-4.83173	0	Yes
																																			pdr9_MES65_fraxin-cyp82C4_MES65_fraxin	-1.36507	-1.6939	-1.03625	0	Yes		s8h_MES65_fraxetin-Col_MOPS_fraxetin	-5.89232	-6.44507	-5.33957	0	Yes
																																			pdr9_MOPS_fraxin-cyp82C4_MES65_fraxin	0.552918	0.224093	0.881742	0.0001287	Yes		s8h_MOPS_fraxetin-Col_MOPS_fraxetin	-5.51149	-6.06424	-4.95873	0	Yes
																																			pdr9_MES56_fraxin-cyp82C4_MOPS_fraxin	-3.69623	-4.02505	-3.3674	0	Yes		cyp82C4_MES65_fraxetin-cyp82C4_MES56_fraxet	in 1.10896402	0.526311	1.69162	4.5e-06	Yes
																																			pdr9_MES65_fraxin-cyp82C4_MOPS_fraxin	-1.18812	-1.51694	-0.859296	0	Yes		cyp82C4_MOPS_fraxetin-cyp82C4_MES56_fraxeti	n 1.43503013	0.852377	2.01768	0	Yes
																																			pdr9_MOPS_fraxin-cyp82C4_MOPS_fraxin	0.729871	0.401046	1.0587	1e-06	Yes		pdr9_MES56_fraxetin-cyp82C4_MES56_fraxetin	-3.91728	-4.49993	-3.33462	0	Yes
																																			pdr9_MES65_fraxin-pdr9_MES56_fraxin	2.5081	2.17928	2.83693	0	Yes		pdr9_MES65_fraxetin-cyp82C4_MES56_fraxetin	-3.15082	-3.73347	-2.56817	0	Yes
																																			pdr9_MOPS_fraxin-pdr9_MES56_fraxin	4.4261	4.09727	4.75492	0	Yes		pdr9_MOPS_fraxetin-cyp82C4_MES56_fraxetin	-0.987742	-1.57039	-0.405089	4.36e-05	Yes
																																			pdr9_MOPS_fraxin-pdr9_MES65_fraxin	1.91799	1.58917	2.24682	0	Yes		s8h_MES56_fraxetin-cyp82C4_MES56_fraxetin	-5.1571	-5.73975	-4.57444	0	Yes
																																										s8h_MES65_fraxetin-cyp82C4_MES56_fraxetin	-5.66493	-6.24759	-5.08228	0	Yes
																																										s8h_MOPS_fraxetin-cyp82C4_MES56_fraxetin	-5.2841	-5.86675	-4.70145	0	Yes
																																										cyp82C4_MOPS_fraxetin-cyp82C4_MES65_fraxeti	n 0.32606611	-0.256587	0.908719	0.725893	No
																																										pdr9_MES56_fraxetin-cyp82C4_MES65_fraxetin	-5.02624	-5.60889	-4.44359	0	Yes
																																										pdr9_MES65_fraxetin-cyp82C4_MES65_fraxetin	-4.25978	-4.84244	-3.67713	0	Yes
																																										pdr9_MOPS_fraxetin-cyp82C4_MES65_fraxetin	-2.09671	-2.67936	-1.51405	0	Yes
																																										s8h_MES56_fraxetin-cyp82C4_MES65_fraxetin	-6.26606	-6.84871	-5.68341	0	Yes
																																										s8h_MES65_fraxetin-cyp82C4_MES65_fraxetin	-6.7739	-7.35655	-6.19124	0	Yes
																																										s8h_MOPS_fraxetin-cyp82C4_MES65_fraxetin	-6.39306	-6.97572	-5.81041	0	Yes
																																										pdr9_MES56_fraxetin-cyp82C4_MOPS_fraxetin	-5.35231	-5.93496	-4.76965	0	Yes
																																										pdr9_MES65_fraxetin-cyp82C4_MOPS_fraxetin	-4.58585	-5.1685	-4.0032	0	Yes
																																										pdr9_MOPS_fraxetin-cyp82C4_MOPS_fraxetin	-2.42277	-3.00542	-1.84012	0	Yes
																																										s8h_MES56_fraxetin-cyp82C4_MOPS_fraxetin	-6.59213	-7.17478	-6.00947	0	Yes
																																										s8h_MES65_fraxetin-cyp82C4_MOPS_fraxetin	-7.09996	-7.68262	-6.51731	0	Yes
																																										s8h_MOPS_fraxetin-cyp82C4_MOPS_fraxetin	-6.71913	-7.30178	-6.13648	0	Yes
																																										pdr9_MES65_fraxetin-pdr9_MES56_fraxetin	0.766458	0.183805	1.34911	0.0024948	Yes
																																										pdr9_MOPS_fraxetin-pdr9_MES56_fraxetin	2.92953	2.34688	3.51219	0	Yes
																																										s8h_MES56_fraxetin-pdr9_MES56_fraxetin	-1.23982	-1.82247	-0.657167	4e-07	Yes
																																										s8h_MES65_fraxetin-pdr9_MES56_fraxetin	-1.74766	-2.33031	-1.165	0	Yes
																																										s8h_MOPS_fraxetin-pdr9_MES56_fraxetin	-1.36682	-1.94948	-0.784172	0	Yes
																																										pdr9_MOPS_fraxetin-pdr9_MES65_fraxetin	2.16308	1.58042	2.74573	0	Yes
																																										s8h_MES56_fraxetin-pdr9_MES65_fraxetin	-2.00628	-2.58893	-1.42362	0	Yes
																																										s8h_MES65_fraxetin-pdr9_MES65_fraxetin	-2.51411	-3.09677	-1.93146	0	Yes
																																										s8h_MOPS_fraxetin-pdr9_MES65_fraxetin	-2.13328	-2.71593	-1.55063	0	Yes
																																										s8h_MES56_fraxetin-pdr9_MOPS_fraxetin	-4.16935	-4.75201	-3.5867	0	Yes
																																										s8h_MES65_fraxetin-pdr9_MOPS_fraxetin	-4.67719	-5.25984	-4.09454	0	Yes
																																										s8h_MOPS_fraxetin-pdr9_MOPS_fraxetin	-4.29636	-4.87901	-3.71371	0	Yes
																																										s8h_MES65_fraxetin-s8h_MES56_fraxetin	-0.507837	-1.09049	0.0748161	0.139099	No
																																										s8h_MOPS_fraxetin-s8h_MES56_fraxetin	-0.127004	-0.709657	0.455649	0.999748	No
																																										s8h_MOPS_fraxetin-s8h_MES65_fraxetin	0.380832	-0.20182	0.963485	0.513044	No

## Sheet: Fig. 3
Supplemental Data. Paffrath et al. (2023). Coumarin-mediated reduction of ferric Fe. Plant Cell.
Fig 3A														Fig 3B
MYB72							FIT							F6'H1							S8H							CYP82C4							PDR9
Normality Test (Shapiro-Wilk)	Failed	(P < 0,050)					Normality Test (Shapiro-Wilk)	Passed	(P = 0,282)					Normality Test (Shapiro-Wilk)	Failed	(P < 0,050)					Normality Test (Shapiro-Wilk)	Passed	(P = 0,070)					Normality Test (Shapiro-Wilk)	Passed	(P = 0,609)					Normality Test (Shapiro-Wilk)	Passed	(P = 0,061)
							Equal Variance Test:	Passed	(P = 0,755)					Kruskal-Wallis One Way Analysis of Variance on Ranks							Equal Variance Test:	Passed	(P = 0,193)					Equal Variance Test:	Passed	(P = 0,526)					Equal Variance Test:	Failed	(P < 0,050)
Test execution ended by user request, ANOVA on Ranks begun																																			Kruskal-Wallis One Way Analysis of Variance on Ranks
							Group Name	N	Missing	Mean	Std Dev	SEM		Group	N	Missing	Median	0.25	0.75		Group Name	N	Missing	Mean	Std Dev	SEM		Group Name	N	Missing	Mean	Std Dev	SEM		Group	N	Missing	Median	0.25	0.75
Kruskal-Wallis One Way Analysis of Variance on Ranks							FeEDDHA_pH5.6	4	0	0,998	0,231	0,116		Col-0_pH5.6	4	0	1017	0,971	1050		Col-0_pH5.6	4	0	1020	0,129	0,0643		Col-0_pH5.6	4	0	1006	0,0749	0,0374		Col-0_pH5.6	4	0	0,996	0,919	1076
							FeEDDHA_pH6.5	4	0	0,931	0,158	0,0790		Col-0_pH6.5	4	0	2638	2597	2676		Col-0_pH6.5	4	0	2115	0,412	0,206		Col-0_pH6.5	4	0	0,947	0,0777	0,0388		Col-0_pH6.5	4	0	1696	1533	2000
Group	N	Missing	Median	0.25	0.75		FeEDDHA_pH7.5	4	0	0,943	0,0740	0,0370		Col-0_pH7.5	4	0	3470	3353	3780		Col-0_pH7.5	4	0	2435	0,374	0,187		Col-0_pH7.5	4	0	0,141	0,0878	0,0439		Col-0_pH7.5	4	0	1952	1838	2077
FeEDDHA_pH5.6	4	0	1087	0,685	1231		FeCl3_pH5.6	4	0	1378	0,0922	0,0461		myb72_pH5.6	4	0	0,289	0,251	0,304		myb72_pH5.6	4	0	0,816	0,0892	0,0446		myb72_pH5.6	4	0	0,823	0,149	0,0746		myb72_pH5.6	4	0	0,405	0,377	0,445
FeEDDHA_pH6.5	4	0	2708	1187	3882		FeCl3_pH6.5	4	0	1902	0,131	0,0654		myb72_pH6.5	4	0	0,419	0,394	0,461		myb72_pH6.5	4	0	1696	0,0486	0,0243		myb72_pH6.5	4	0	0,958	0,144	0,0720		myb72_pH6.5	4	0	0,664	0,658	0,678
FeEDDHA_pH7.5	4	0	22550	18161	26734		FeCl3_pH7.5	4	0	1555	0,0585	0,0293		myb72_pH7.5	4	0	0,346	0,310	0,379		myb72_pH7.5	4	0	1534	0,222	0,111		myb72_pH7.5	4	0	0,479	0,0970	0,0485		myb72_pH7.5	4	0	0,856	0,812	0,876
FeCl3_pH5.6	4	0	8562	7759	9846		0Fe_pH5.6	4	0	1418	0,187	0,0935
FeCl3_pH6.5	4	0	43198	37479	48383		0Fe_pH6.5	4	0	1713	0,202	0,101		H = 22,250 with 5 degrees of freedom. (P = <0,001)							Source of Variation	DF	SS	MS	F	P		Source of Variation	DF	SS	MS	F	P		H = 21,920 with 5 degrees of freedom. (P = <0,001)
FeCl3_pH7.5	4	0	75225	68765	82883		0Fe_pH7.5	4	0	1388	0,224	0,112									Between Groups	5	7708	1542	23987	<0,001		Between Groups	5	2378	0,476	39761	<0,001
0Fe_pH5.6	4	0	20951	15840	22351									All Pairwise Multiple Comparison Procedures (Student-Newman-Keuls Method) :							Residual	18	1157	0,0643				Residual	18	0,215	0,0120
0Fe_pH6.5	4	0	48258	43090	50397		Source of Variation	DF	SS	MS	F	P									Total	23	8865					Total	23	2594					All Pairwise Multiple Comparison Procedures (Student-Newman-Keuls Method) :
0Fe_pH7.5	4	0	69549	51549	79719		Between Groups	8	3799	0,475	17901	<0,001		Comparison	Diff of Ranks	q	P<0,05
							Residual	27	0,716	0,0265				Col-0_pH7.5 vs myb72_pH5.6	79000	5586	Yes				There is a statistically significant difference (P = <0,001).							There is a statistically significant difference (P = <0,001).							Comparison	Diff of Ranks	q	P<0,05
H = 33,185 with 8 degrees of freedom. (P = <0,001)							Total	35	4515					Col-0_pH7.5 vs myb72_pH7.5	65000	5494	Yes																		Col-0_pH7.5 vs myb72_pH5.6	76000	5374	Yes
														Col-0_pH7.5 vs myb72_pH6.5	48000	5041	Yes				Power of performed test with alpha = 0,050: 1,000							Power of performed test with alpha = 0,050: 1,000							Col-0_pH7.5 vs myb72_pH6.5	60000	5071	Yes
All Pairwise Multiple Comparison Procedures (Student-Newman-Keuls Method) :							There is a statistically significant difference (P = <0,001)							Col-0_pH7.5 vs Col-0_pH5.6	32000	4438	Yes																		Col-0_pH7.5 vs myb72_pH7.5	44000	4621	Yes
														Col-0_pH7.5 vs Col-0_pH6.5	16000	3266	Yes				All Pairwise Multiple Comparison Procedures (Tukey Test):							All Pairwise Multiple Comparison Procedures (Tukey Test):							Col-0_pH7.5 vs Col-0_pH5.6	28000	3883	Yes
Comparison	Diff of Ranks	q	P<0,05				Power of performed test with alpha = 0,050: 1,000							Col-0_pH6.5 vs myb72_pH5.6	63000	5324	Yes																		Col-0_pH7.5 vs Col-0_pH6.5	8000	1633	No
FeCl3_pH7.5 vs FeEDDHA_pH5.6	121000	5742	Yes											Col-0_pH6.5 vs myb72_pH7.5	49000	5146	Yes				Comparisons for factor:							Comparisons for factor:							Col-0_pH6.5 vs myb72_pH5.6	68000	5747	Yes
FeCl3_pH7.5 vs FeEDDHA_pH6.5	109000	5810	Yes											Col-0_pH6.5 vs myb72_pH6.5	32000	4438	Yes				Comparison	Diff of Means	p	q	P	P<0,050		Comparison	Diff of Means	p	q	P	P<0,050		Col-0_pH6.5 vs myb72_pH6.5	52000	5461	Yes
FeCl3_pH7.5 vs FeCl3_pH5.6	91000	5531	Yes				All Pairwise Multiple Comparison Procedures (Tukey Test):							Col-0_pH6.5 vs Col-0_pH5.6	16000	3266	Yes				Col-0_pH7.5 vs. myb72_pH5.6	1619	6	12771	<0,001	Yes		Col-0_pH5.6 vs. Col-0_pH7.5	0,865	6	15822	<0,001	Yes		Col-0_pH6.5 vs myb72_pH7.5	36000	4992	Yes
FeCl3_pH7.5 vs 0Fe_pH5.6	69000	4879	Yes											Col-0_pH5.6 vs myb72_pH5.6	47000	4936	Yes				Col-0_pH7.5 vs. Col-0_pH5.6	1415	6	11163	<0,001	Yes		Col-0_pH5.6 vs. myb72_pH7.5	0,527	6	9636	<0,001	Yes		Col-0_pH6.5 vs Col-0_pH5.6	20000	4082	Yes
FeCl3_pH7.5 vs FeEDDHA_pH7.5	65000	5494	Yes				Comparisons for factor:							Col-0_pH5.6 vs myb72_pH7.5	33000	4576	Yes				Col-0_pH7.5 vs. myb72_pH7.5	0,900	6	7104	0,001	Yes		Col-0_pH5.6 vs. myb72_pH5.6	0,183	6	3338	0,222	No		Col-0_pH5.6 vs myb72_pH5.6	48000	5041	Yes
FeCl3_pH7.5 vs FeCl3_pH6.5	37000	3886	Yes				Comparison	Diff of Means	p	q	P	P<0,050		Col-0_pH5.6 vs myb72_pH6.5	16000	3266	Yes				Col-0_pH7.5 vs. myb72_pH6.5	0,738	6	5824	0,007	Yes		Col-0_pH5.6 vs. Col-0_pH6.5	0,0585	6	1069	0,972	No		Col-0_pH5.6 vs myb72_pH6.5	32000	4438	Yes
FeCl3_pH7.5 vs 0Fe_pH6.5	28000	3883	Yes				FeCl3_pH6.5 vs. FeEDDHA_pH6.5	0,971	9	11925	<0,001	Yes		myb72_pH6.5 vs myb72_pH5.6	31000	4299	Yes				Col-0_pH7.5 vs. Col-0_pH6.5	0,320	6	2522	0,499	No		Col-0_pH5.6 vs. myb72_pH6.5	0,0475	6	0,869	0,989	No		Col-0_pH5.6 vs myb72_pH7.5	16000	3266	Yes
FeCl3_pH7.5 vs 0Fe_pH7.5	11000	2245	No				FeCl3_pH6.5 vs. FeEDDHA_pH7.5	0,959	9	11774	<0,001	Yes		myb72_pH6.5 vs myb72_pH7.5	17000	3470	Yes				Col-0_pH6.5 vs. myb72_pH5.6	1299	6	10249	<0,001	Yes		myb72_pH6.5 vs. Col-0_pH7.5	0,818	6	14953	<0,001	Yes		myb72_pH7.5 vs myb72_pH5.6	32000	4438	Yes
0Fe_pH7.5 vs FeEDDHA_pH5.6	110000	5863	Yes				FeCl3_pH6.5 vs. FeEDDHA_pH5.6	0,904	9	11098	<0,001	Yes		myb72_pH7.5 vs myb72_pH5.6	14000	2858	Yes				Col-0_pH6.5 vs. Col-0_pH5.6	1095	6	8640	<0,001	Yes		myb72_pH6.5 vs. myb72_pH7.5	0,479	6	8767	<0,001	Yes		myb72_pH7.5 vs myb72_pH6.5	16000	3266	Yes
0Fe_pH7.5 vs FeEDDHA_pH6.5	98000	5957	Yes				FeCl3_pH6.5 vs. FeCl3_pH5.6	0,523	9	6428	0,003	Yes									Col-0_pH6.5 vs. myb72_pH7.5	0,581	6	4582	0,044	Yes		myb72_pH6.5 vs. myb72_pH5.6	0,135	6	2469	0,522	No		myb72_pH6.5 vs myb72_pH5.6	16000	3266	Yes
0Fe_pH7.5 vs FeCl3_pH5.6	80000	5657	Yes				FeCl3_pH6.5 vs. 0Fe_pH7.5	0,514	9	6308	0,004	Yes									Col-0_pH6.5 vs. myb72_pH6.5	0,419	6	3302	0,231	No		myb72_pH6.5 vs. Col-0_pH6.5	0,0110	6	0,200	1000	No
0Fe_pH7.5 vs 0Fe_pH5.6	58000	4902	Yes				FeCl3_pH6.5 vs. 0Fe_pH5.6	0,484	9	5939	0,007	Yes									myb72_pH6.5 vs. myb72_pH5.6	0,881	6	6947	0,001	Yes		Col-0_pH6.5 vs. Col-0_pH7.5	0,807	6	14753	<0,001	Yes
0Fe_pH7.5 vs FeEDDHA_pH7.5	54000	5671	Yes				FeCl3_pH6.5 vs. FeCl3_pH7.5	0,346	9	4255	0,107	No									myb72_pH6.5 vs. Col-0_pH5.6	0,677	6	5338	0,015	Yes		Col-0_pH6.5 vs. myb72_pH7.5	0,469	6	8567	<0,001	Yes
0Fe_pH7.5 vs FeCl3_pH6.5	26000	3606	Yes				FeCl3_pH6.5 vs. 0Fe_pH6.5	0,189	9	2323	0,774	No									myb72_pH6.5 vs. myb72_pH7.5	0,162	6	1280	0,940	No		Col-0_pH6.5 vs. myb72_pH5.6	0,124	6	2269	0,606	No
0Fe_pH7.5 vs 0Fe_pH6.5	17000	3470	Yes				0Fe_pH6.5 vs. FeEDDHA_pH6.5	0,782	9	9602	<0,001	Yes									myb72_pH7.5 vs. myb72_pH5.6	0,718	6	5667	0,009	Yes		myb72_pH5.6 vs. Col-0_pH7.5	0,683	6	12484	<0,001	Yes
0Fe_pH6.5 vs FeEDDHA_pH5.6	93000	5653	Yes				0Fe_pH6.5 vs. FeEDDHA_pH7.5	0,770	9	9451	<0,001	Yes									myb72_pH7.5 vs. Col-0_pH5.6	0,514	6	4059	0,091	No		myb72_pH5.6 vs. myb72_pH7.5	0,344	6	6298	0,004	Yes
0Fe_pH6.5 vs FeEDDHA_pH6.5	81000	5728	Yes				0Fe_pH6.5 vs. FeEDDHA_pH5.6	0,715	9	8775	<0,001	Yes									Col-0_pH5.6 vs. myb72_pH5.6	0,204	6	1609	0,859	No		myb72_pH7.5 vs. Col-0_pH7.5	0,338	6	6186	0,004	Yes
0Fe_pH6.5 vs FeCl3_pH5.6	63000	5324	Yes				0Fe_pH6.5 vs. FeCl3_pH5.6	0,334	9	4105	0,133	No
0Fe_pH6.5 vs 0Fe_pH5.6	41000	4306	Yes				0Fe_pH6.5 vs. 0Fe_pH7.5	0,325	9	3985	0,156	No
0Fe_pH6.5 vs FeEDDHA_pH7.5	37000	5131	Yes				0Fe_pH6.5 vs. 0Fe_pH5.6	0,294	9	3616	0,251	No
0Fe_pH6.5 vs FeCl3_pH6.5	9000	1837	No				0Fe_pH6.5 vs. FeCl3_pH7.5	0,157	9	1932	0,901	No
FeCl3_pH6.5 vs FeEDDHA_pH5.6	84000	5940	Yes				FeCl3_pH7.5 vs. FeEDDHA_pH6.5	0,625	9	7670	<0,001	Yes
FeCl3_pH6.5 vs FeEDDHA_pH6.5	72000	6085	Yes				FeCl3_pH7.5 vs. FeEDDHA_pH7.5	0,612	9	7519	<0,001	Yes
FeCl3_pH6.5 vs FeCl3_pH5.6	54000	5671	Yes				FeCl3_pH7.5 vs. FeEDDHA_pH5.6	0,557	9	6843	0,001	Yes
FeCl3_pH6.5 vs 0Fe_pH5.6	32000	4438	Yes				FeCl3_pH7.5 vs. FeCl3_pH5.6	0,177	9	2174	0,829	No
FeCl3_pH6.5 vs FeEDDHA_pH7.5	28000	5715	Yes				FeCl3_pH7.5 vs. 0Fe_pH7.5	0,167	9	2053	0,867	No
FeEDDHA_pH7.5 vs FeEDDHA_pH5.6	56000	4733	Yes				FeCl3_pH7.5 vs. 0Fe_pH5.6	0,137	9	1684	0,952	No
FeEDDHA_pH7.5 vs FeEDDHA_pH6.5	44000	4621	Yes				0Fe_pH5.6 vs. FeEDDHA_pH6.5	0,487	9	5986	0,006	Yes
FeEDDHA_pH7.5 vs FeCl3_pH5.6	26000	3606	Yes				0Fe_pH5.6 vs. FeEDDHA_pH7.5	0,475	9	5835	0,008	Yes
FeEDDHA_pH7.5 vs 0Fe_pH5.6	4000	0,816	No				0Fe_pH5.6 vs. FeEDDHA_pH5.6	0,420	9	5159	0,026	Yes
0Fe_pH5.6 vs FeEDDHA_pH5.6	52000	5461	Yes				0Fe_pH5.6 vs. FeCl3_pH5.6	0,0398	9	0,489	1000	No
0Fe_pH5.6 vs FeEDDHA_pH6.5	40000	5547	Yes				0Fe_pH5.6 vs. 0Fe_pH7.5	0,0301	9	0,369	1000	No
0Fe_pH5.6 vs FeCl3_pH5.6	22000	4491	Yes				0Fe_pH7.5 vs. FeEDDHA_pH6.5	0,457	9	5617	0,012	Yes
FeCl3_pH5.6 vs FeEDDHA_pH5.6	30000	4160	Yes				0Fe_pH7.5 vs. FeEDDHA_pH7.5	0,445	9	5466	0,016	Yes
FeCl3_pH5.6 vs FeEDDHA_pH6.5	18000	3674	Yes				0Fe_pH7.5 vs. FeEDDHA_pH5.6	0,390	9	4790	0,048	Yes
FeEDDHA_pH6.5 vs FeEDDHA_pH5.6	12000	2449	No				0Fe_pH7.5 vs. FeCl3_pH5.6	0,00979	9	0,120	1000	No
							FeCl3_pH5.6 vs. FeEDDHA_pH6.5	0,448	9	5497	0,015	Yes
							FeCl3_pH5.6 vs. FeEDDHA_pH7.5	0,435	9	5345	0,019	Yes
							FeCl3_pH5.6 vs. FeEDDHA_pH5.6	0,380	9	4669	0,058	No
							FeEDDHA_pH5. vs. FeEDDHA_pH6.	0,0674	9	0,827	1000	No
							FeEDDHA_pH5. vs. FeEDDHA_pH7.	0,0551	9	0,676	1000	No
							FeEDDHA_pH7. vs. FeEDDHA_pH6.	0,0123	9	0,151	1000	No

## Sheet: Fig. 5
Supplemental Data. Paffrath et al. (2023). Coumarin-mediated reduction of ferric Fe. Plant Cell.
Fig. 5B																												Fig. 5E
Chlorophyll, pH 5.6 - left panel							Chlorophyll, pH 5.6 - sideretin panel							Chlorophyll, pH 6.5 - left panel							Chlorophyll, pH 6.5 - sideretin panel							Fe content, pH 5.6							Fe content, pH 6.5							Sideretin pH 5.6							Sideretin pH 6.5
Normality Test (Shapiro-Wilk)	Passed	(P = 0,604)					Normality Test (Shapiro-Wilk)	Passed	(P = 0,962)					Normality Test (Shapiro-Wilk)	Passed	(P = 0,799)					Normality Test (Shapiro-Wilk)	Passed	(P = 0,902)					Normality Test (Shapiro-Wilk)	Passed	(P = 0,805)					Normality Test (Shapiro-Wilk)	Passed	(P = 0,999)					Normality Test (Shapiro-Wilk)	Passed	(P = 0,705)					Normality Test (Shapiro-Wilk)
Equal Variance Test:	Passed	(P = 0,810)					Equal Variance Test:	Passed	(P = 0,096)					Equal Variance Test:	Passed	(P = 0,810)					Equal Variance Test:	Failed	(P < 0,050)					Equal Variance Test:	Passed	(P = 0,976)					Equal Variance Test:	Passed	(P = 0,787)					Equal Variance Test:	Passed	(P = 0,429)					Equal Variance Test:
Group Name	N	Missing	Mean	Std Dev	SEM		Group Name	N	Missing	Mean	Std Dev	SEM		Group Name	N	Missing	Mean	Std Dev	SEM		Group Name	N	Missing	Mean	Std Dev	SEM		Group Name	N	Missing	Mean	Std Dev	SEM		Group Name	N	Missing	Mean	Std Dev	SEM		Group Name	N	Missing	Mean	Std Dev	SEM		Group Name
mock_Col-gl1	6	0	1105	0,171	0,0698		mock_Col-gl1	4	0	1194	0,0665	0,0333		mock_Col-gl1	6	0	0,618	0,0899	0,0367		mock_Col-gl1	4	0	0,871	0,106	0,0531		Col-gl1_MeOH	3	0	54022	4801	2772		Col-gl1_MeOH	3	0	23796	5599	3233		Col-gl1_MeOH	3	0	39423	5078	2932		Col-gl1_MeOH
mock_fro2	6	0	0,679	0,0600	0,0245		mock_fro2	4	0	0,499	0,0173	0,00866		mock_fro2	6	0	0,612	0,152	0,0622		mock_fro2	4	0	0,425	0,0345	0,0173		fro2_MeOH	3	0	24151	2851	1646		fro2_MeOH	3	0	24321	3816	2203		fro2_MeOH	3	0	16606	2110	1218		fro2_MeOH
Esc_Col-gl1	6	0	0,969	0,147	0,0601		Sid_Col-gl1	4	0	1222	0,0542	0,0271		Esc_Col-gl1	6	0	0,926	0,216	0,0882		Sid_Col-gl1	4	0	1040	0,0306	0,0153		Col-gl1_Sco	3	0	47005	7411	4279		Col-gl1_Sco	3	0	25987	2243	1295		Col-gl1_Sid	3	0	49178	2652	1531		Col-gl1_Sid
Esc_fro2	6	0	0,736	0,157	0,0640		Sid_fro2	4	0	0,987	0,0344	0,0172		Esc_fro2	6	0	0,713	0,200	0,0818		Sid_fro2	4	0	0,582	0,0475	0,0238		fro2_Sco	3	0	22875	4806	2775		fro2_Sco	3	0	19991	2709	1564		fro2_Sid	3	0	37786	5688	3284		fro2_Sid
Fra _Col-gl1	6	0	1287	0,129	0,0525									Fra _Col-gl1	6	0	1171	0,151	0,0617									Col-gl1_Esc	3	0	43567	7604	4390		Col-gl1_Esc	3	0	39709	6964	4020
Fra _fro2	6	0	1143	0,146	0,0598		Source of Variation	DF	SS	MS	F	P		Fra _fro2	6	0	0,985	0,203	0,0828		Source of Variation	DF	SS	MS	F	P		fro2_Esc	3	0	23395	4903	2831		fro2_Esc	3	0	21581	2106	1216		Source of Variation	DF	SS	MS	F	P		Source of Variation
Sco_Col-gl1	6	0	1018	0,145	0,0590		Between Groups	3	1341	0,447	202017	<0,001		Sco_Col-gl1	6	0	0,721	0,128	0,0521		Between Groups	3	0,923	0,308	78498	<0,001		Col-gl1_Fra	3	0	62371	5451	3147		Col-gl1_Fra	3	0	46129	6880	3972		Between Groups	3	1693328	564443	32426	<0,001		Between Groups
Sco_fro2	6	0	0,636	0,0750	0,0306		Residual	12	0,0266	0,00221				Sco_fro2	6	0	0,644	0,119	0,0487		Residual	12	0,0470	0,00392				fro2_Fra	3	0	60850	1752	1011		fro2_Fra	3	0	37653	3616	2088		Residual	8	139259	17407				Residual
							Total	15	1368												Total	15	0,970																			Total	11	1832586					Total
Source of Variation	DF	SS	MS	F	P									Source of Variation	DF	SS	MS	F	P									Source of Variation	DF	SS	MS	F	P		Source of Variation	DF	SS	MS	F	P
Between Groups	7	2384	0,341	18975	<0,001		There is a statistically significant difference (P = <0,001).							Between Groups	7	1766	0,252	9492	<0,001		There is a statistically significant difference (P = <0,001).							Between Groups	7	5916638	845234	30208	<0,001		Between Groups	7	2012291	287470	13400	<0,001		There is a statistically significant difference (P = <0,001).							There is a statistically significant difference (P = <0,001).
Residual	40	0,718	0,0179											Residual	40	1063	0,0266											Residual	16	447693	27981				Residual	16	343236	21452
Total	47	3101					Power of performed test with alpha = 0,050: 1,000							Total	47	2829					Power of performed test with alpha = 0,050: 1,000							Total	23	6364331					Total	23	2355527					Power of performed test with alpha = 0,050: 1,000							Power of performed test with alpha = 0,050: 0,992
There is a statistically significant difference (P = <0,001).							All Pairwise Multiple Comparison Procedures (Tukey Test):							There is a statistically significant difference (P = <0,001).							All Pairwise Multiple Comparison Procedures (Tukey Test):							There is a statistically significant difference (P = <0,001).							There is a statistically significant difference (P = <0,001).
																																										All Pairwise Multiple Comparison Procedures (Tukey Test):							All Pairwise Multiple Comparison Procedures (Tukey Test):
Power of performed test with alpha = 0,050: 1,000							Comparisons for factor:							Power of performed test with alpha = 0,050: 1,000							Comparisons for factor:							Power of performed test with alpha = 0,050: 1,000							Power of performed test with alpha = 0,050: 1,000
							Comparison	Diff of Means	p	q	P	P<0,050									Comparison	Diff of Means	p	q	P	P<0,050																Comparisons for factor:							Comparisons for factor:
All Pairwise Multiple Comparison Procedures (Tukey Test):							Sid_Col-gl1 vs. mock_fro2	0,722	4	30717	<0,001	Yes		All Pairwise Multiple Comparison Procedures (Tukey Test):							Sid_Col-gl1 vs. mock_fro2	0,615	4	19635	<0,001	Yes		All Pairwise Multiple Comparison Procedures (Tukey Test):														Comparison	Diff of Means	p	q	P	P<0,050		Comparison
							Sid_Col-gl1 vs. Sid_fro2	0,235	4	9975	<0,001	Yes									Sid_Col-gl1 vs. Sid_fro2	0,458	4	14628	<0,001	Yes									All Pairwise Multiple Comparison Procedures (Tukey Test):							Col-gl1_Sid vs. fro2_MeOH	32572	4	13522	<0,001	Yes		Col-gl1_Sid vs. fro2_MeOH
Comparisons for factor:							Sid_Col-gl1 vs. mock_Col-gl1	0,0278	4	1183	0,836	No		Comparisons for factor:							Sid_Col-gl1 vs. mock_Col-gl1	0,169	4	5387	0,012	Yes		Comparisons for factor:														Col-gl1_Sid vs. fro2_Sid	11392	4	4729	0,041	Yes		Col-gl1_Sid vs. Col-gl1_MeOH
Comparison	Diff of Means	p	q	P	P<0,050		mock_Col-gl1 vs. mock_fro2	0,695	4	29534	<0,001	Yes		Comparison	Diff of Means	p	q	P	P<0,050		mock_Col-gl1 vs. mock_fro2	0,446	4	14248	<0,001	Yes		Comparison	Diff of Means	p	q	P	P<0,050		Comparisons for factor:							Col-gl1_Sid vs. Col-gl1_MeOH	9755	4	4050	0,081	No		Col-gl1_Sid vs. fro2_Sid
Fra _Col-gl1 vs. Sco_fro2	0,651	8	11909	<0,001	Yes		mock_Col-gl1 vs. Sid_fro2	0,207	4	8792	<0,001	Yes		Fra _Col-gl1 vs. mock_fro2	0,559	8	8402	<0,001	Yes		mock_Col-gl1 vs. Sid_fro2	0,289	4	9241	<0,001	Yes		Col-gl1_Fra vs. fro2_Sco	39496	8	12933	<0,001	Yes		Comparison	Diff of Means	p	q	P	P<0,050		Col-gl1_MeOH vs. fro2_MeOH	22817	4	9472	<0,001	Yes		fro2_Sid vs. fro2_MeOH
Fra _Col-gl1 vs. mock_fro2	0,608	8	11118	<0,001	Yes		Sid_fro2 vs. mock_fro2	0,488	4	20742	<0,001	Yes		Fra _Col-gl1 vs. mock_Col-gl1	0,553	8	8306	<0,001	Yes		Sid_fro2 vs. mock_fro2	0,157	4	5007	0,019	Yes		Col-gl1_Fra vs. fro2_Esc	38977	8	12762	<0,001	Yes		Col-gl1_Fra vs. fro2_Sco	26137	8	9774	<0,001	Yes		Col-gl1_MeOH vs. fro2_Sid	1637	4	0,680	0,961	No		fro2_Sid vs. Col-gl1_MeOH
Fra _Col-gl1 vs. Esc_fro2	0,551	8	10069	<0,001	Yes									Fra _Col-gl1 vs. Sco_fro2	0,527	8	7922	<0,001	Yes									Col-gl1_Fra vs. fro2_MeOH	38220	8	12515	<0,001	Yes		Col-gl1_Fra vs. fro2_Esc	24547	8	9180	<0,001	Yes		fro2_Sid vs. fro2_MeOH	21180	4	8793	0,001	Yes		Col-gl1_MeOH vs. fro2_MeOH
Fra _Col-gl1 vs. Esc_Col-gl1	0,318	8	5810	0,004	Yes									Fra _Col-gl1 vs. Esc_fro2	0,458	8	6880	<0,001	Yes									Col-gl1_Fra vs. Col-gl1_Esc	18804	8	6157	0,009	Yes		Col-gl1_Fra vs. Col-gl1_MeOH	22333	8	8352	<0,001	Yes
Fra _Col-gl1 vs. Sco_Col-gl1	0,269	8	4916	0,025	Yes									Fra _Col-gl1 vs. Sco_Col-gl1	0,451	8	6769	<0,001	Yes									Col-gl1_Fra vs. Col-gl1_Sco	15366	8	5031	0,042	Yes		Col-gl1_Fra vs. fro2_MeOH	21807	8	8155	<0,001	Yes
Fra _Col-gl1 vs. mock_Col-gl1	0,183	8	3338	0,288	No									Fra _Col-gl1 vs. Esc_Col-gl1	0,245	8	3684	0,184	No									Col-gl1_Fra vs. Col-gl1_MeOH	8349	8	2734	0,550	No		Col-gl1_Fra vs. Col-gl1_Sco	20142	8	7532	0,001	Yes
Fra _Col-gl1 vs. Fra _fro2	0,145	8	2644	0,579	No									Fra _Col-gl1 vs. Fra _fro2	0,186	8	2800	0,508	No									Col-gl1_Fra vs. fro2_Fra	1521	8	0,498	1000	No		Col-gl1_Fra vs. fro2_Fra	8476	8	3170	0,379	No
Fra _fro2 vs. Sco_fro2	0,507	8	9265	<0,001	Yes									Fra _fro2 vs. mock_fro2	0,373	8	5602	0,007	Yes									fro2_Fra vs. fro2_Sco	37975	8	12434	<0,001	Yes		Col-gl1_Fra vs. Col-gl1_Esc	6420	8	2401	0,689	No
Fra _fro2 vs. mock_fro2	0,463	8	8474	<0,001	Yes									Fra _fro2 vs. mock_Col-gl1	0,366	8	5506	0,008	Yes									fro2_Fra vs. fro2_Esc	37455	8	12264	<0,001	Yes		Col-gl1_Esc vs. fro2_Sco	19717	8	7373	0,002	Yes
Fra _fro2 vs. Esc_fro2	0,406	8	7425	<0,001	Yes									Fra _fro2 vs. Sco_fro2	0,341	8	5122	0,017	Yes									fro2_Fra vs. fro2_MeOH	36699	8	12017	<0,001	Yes		Col-gl1_Esc vs. fro2_Esc	18127	8	6779	0,004	Yes
Fra _fro2 vs. Esc_Col-gl1	0,173	8	3166	0,352	No									Fra _fro2 vs. Esc_fro2	0,272	8	4080	0,103	No									fro2_Fra vs. Col-gl1_Esc	17283	8	5659	0,018	Yes		Col-gl1_Esc vs. Col-gl1_MeOH	15913	8	5951	0,012	Yes
Fra _fro2 vs. Sco_Col-gl1	0,124	8	2272	0,744	No									Fra _fro2 vs. Sco_Col-gl1	0,264	8	3969	0,122	No									fro2_Fra vs. Col-gl1_Sco	13845	8	4533	0,080	No		Col-gl1_Esc vs. fro2_MeOH	15387	8	5754	0,016	Yes
Fra _fro2 vs. mock_Col-gl1	0,0379	8	0,694	1000	No									Fra _fro2 vs. Esc_Col-gl1	0,0589	8	0,884	0,998	No									fro2_Fra vs. Col-gl1_MeOH	6828	8	2236	0,755	No		Col-gl1_Esc vs. Col-gl1_Sco	13722	8	5131	0,037	Yes
mock_Col-gl1 vs. Sco_fro2	0,469	8	8571	<0,001	Yes									Esc_Col-gl1 vs. mock_fro2	0,314	8	4718	0,035	Yes									Col-gl1_MeOH vs. fro2_Sco	31147	8	10199	<0,001	Yes		Col-gl1_Esc vs. fro2_Fra	2056	8	0,769	0,999	No
mock_Col-gl1 vs. mock_fro2	0,426	8	7781	<0,001	Yes									Esc_Col-gl1 vs. mock_Col-gl1	0,308	8	4622	0,042	Yes									Col-gl1_MeOH vs. fro2_Esc	30627	8	10029	<0,001	Yes		fro2_Fra vs. fro2_Sco	17662	8	6605	0,005	Yes
mock_Col-gl1 vs. Esc_fro2	0,368	8	6731	<0,001	Yes									Esc_Col-gl1 vs. Sco_fro2	0,282	8	4238	0,080	No									Col-gl1_MeOH vs. fro2_MeOH	29871	8	9781	<0,001	Yes		fro2_Fra vs. fro2_Esc	16072	8	6010	0,011	Yes
mock_Col-gl1 vs. Esc_Col-gl1	0,135	8	2472	0,657	No									Esc_Col-gl1 vs. Esc_fro2	0,213	8	3195	0,340	No									Col-gl1_MeOH vs. Col-gl1_Esc	10455	8	3423	0,295	No		fro2_Fra vs. Col-gl1_MeOH	13857	8	5182	0,034	Yes
mock_Col-gl1 vs. Sco_Col-gl1	0,0863	8	1579	0,949	No									Esc_Col-gl1 vs. Sco_Col-gl1	0,205	8	3085	0,384	No									Col-gl1_MeOH vs. Col-gl1_Sco	7017	8	2298	0,731	No		fro2_Fra vs. fro2_MeOH	13332	8	4985	0,044	Yes
Sco_Col-gl1 vs. Sco_fro2	0,382	8	6993	<0,001	Yes									Sco_Col-gl1 vs. mock_fro2	0,109	8	1633	0,940	No									Col-gl1_Sco vs. fro2_Sco	24130	8	7901	<0,001	Yes		fro2_Fra vs. Col-gl1_Sco	11666	8	4363	0,100	No
Sco_Col-gl1 vs. mock_fro2	0,339	8	6202	0,002	Yes									Sco_Col-gl1 vs. mock_Col-gl1	0,102	8	1537	0,956	No									Col-gl1_Sco vs. fro2_Esc	23611	8	7731	0,001	Yes		Col-gl1_Sco vs. fro2_Sco	5995	8	2242	0,752	No
Sco_Col-gl1 vs. Esc_fro2	0,282	8	5153	0,016	Yes									Sco_Col-gl1 vs. Sco_fro2	0,0767	8	1153	0,991	No									Col-gl1_Sco vs. fro2_MeOH	22854	8	7483	0,002	Yes		Col-gl1_Sco vs. fro2_Esc	4405	8	1647	0,931	No
Sco_Col-gl1 vs. Esc_Col-gl1	0,0489	8	0,894	0,998	No									Sco_Col-gl1 vs. Esc_fro2	0,00736	8	0,111	1000	No									Col-gl1_Sco vs. Col-gl1_Esc	3438	8	1126	0,991	No		Col-gl1_Sco vs. Col-gl1_MeOH	2191	8	0,819	0,999	No
Esc_Col-gl1 vs. Sco_fro2	0,334	8	6099	0,002	Yes									Esc_fro2 vs. mock_fro2	0,101	8	1522	0,958	No									Col-gl1_Esc vs. fro2_Sco	20692	8	6775	0,004	Yes		Col-gl1_Sco vs. fro2_MeOH	1665	8	0,623	1000	No
Esc_Col-gl1 vs. mock_fro2	0,290	8	5308	0,012	Yes									Esc_fro2 vs. mock_Col-gl1	0,0949	8	1427	0,970	No									Col-gl1_Esc vs. fro2_Esc	20173	8	6605	0,005	Yes		fro2_MeOH vs. fro2_Sco	4330	8	1619	0,936	No
Esc_Col-gl1 vs. Esc_fro2	0,233	8	4259	0,078	No									Esc_fro2 vs. Sco_fro2	0,0694	8	1042	0,995	No									Col-gl1_Esc vs. fro2_MeOH	19416	8	6358	0,007	Yes		fro2_MeOH vs. fro2_Esc	2740	8	1025	0,995	No
Esc_fro2 vs. Sco_fro2	0,101	8	1840	0,893	No									Sco_fro2 vs. mock_fro2	0,0319	8	0,480	1000	No									fro2_MeOH vs. fro2_Sco	1276	8	0,418	1000	No		fro2_MeOH vs. Col-gl1_MeOH	0,525	8	0,196	1000	No
Esc_fro2 vs. mock_fro2	0,0574	8	1049	0,995	No									Sco_fro2 vs. mock_Col-gl1	0,0256	8	0,384	1000	No									fro2_MeOH vs. fro2_Esc	0,757	8	0,248	1000	No		Col-gl1_MeOH vs. fro2_Sco	3805	8	1423	0,967	No
mock_fro2 vs. Sco_fro2	0,0432	8	0,791	0,999	No									mock_Col-gl1 vs. mock_fro2	0,00637	8	0,0957	1000	No									fro2_Esc vs. fro2_Sco	0,519	8	0,170	1000	No		Col-gl1_MeOH vs. fro2_Esc	2215	8	0,828	0,999	No
																																			fro2_Esc vs. fro2_Sco	1590	8	0,595	1000	No
[truncated: 5 more columns]

## Sheet: Fig. 6
Supplemental Data. Paffrath et al. (2023). Coumarin-mediated reduction of ferric Fe. Plant Cell.
Fig. 6A						Fig. 6C						Fig. 6D
Unpaired t-test, two-tailed						Unpaired t-test, two-tailed						Unpaired t-test, two-tailed
Comparison	Diff means	t value	DF	P value		Comparison	Diff means	t value	DF	P value		Comparison	Diff means	t value	DF	P value
F6'H1						Scopolin						Scopolin
WT_pH5.6 vs fro2_pH5.6	-1.81387	13.224	6	<0.0001		WT_pH5.6 vs fro2_pH5.6	6.02845e-05	1.7559	6	0.1296		WT_pH6.5 vs fro2_pH6.5	3.65467e-05	1.7238	6	0.1355
WT_pH6.5 vs fro2_pH6.5	-1.54678	4.6745	6	0.0034
						Scopoletin						Scopoletin
S8H						WT_pH5.6 vs fro2_pH5.6	-0.00349085	5.7107	6	0.0012		WT_pH6.5 vs fro2_pH6.5	-0.00194582	7.4923	6	0.0003
WT_pH5.6 vs fro2_pH5.6	-1.120	9.8605	6	<0.0001
WT_pH6.5 vs fro2_pH6.5	-1.01536	3.6909	6	0.0102		Esculetin						Esculetin
						WT_pH5.6 vs fro2_pH5.6	-7.35e-06	2.1186	6	0.0784		WT_pH6.5 vs fro2_pH6.5	7.76435e-05	5.1695	6	0.0021
CYP82C4
WT_pH5.6 vs fro2_pH5.6	0.0292784	0.4271	6	0.6842		Fraxetin						Fraxetin
WT_pH6.5 vs fro2_pH6.5	0.508478	4.2161	6	0.0056		WT_pH5.6 vs fro2_pH5.6	-0.000600049	6.0169	6	0.001		WT_pH6.5 vs fro2_pH6.5	0.00195979	5.5733	6	0.0014
PDR9						Sideretin						Sideretin
WT_pH5.6 vs fro2_pH5.6	-0.796593	12.1149	6	<0.0001		WT_pH5.6 vs fro2_pH5.6	-0.000178497	1.1325	6	0.3006		WT_pH6.5 vs fro2_pH6.5	0.00106725	3.8693	6	0.0083
WT_pH6.5 vs fro2_pH6.5	-0.380213	1.1764	6	0.284
												Fraxin
												WT_pH6.5 vs fro2_pH6.5	3.56e-06	3.6181	6	0.0111

## Sheet: Fig. 7
Supplemental Data. Paffrath et al. (2023). Coumarin-mediated reduction of ferric Fe. Plant Cell.
Fig. 7B														Fig. 7C														Fig. 7D							Fig. 7G
non-limed (pH 5.5)				LS = limed soil (pH 7.2)			limed (pH 7.2)				LS = limed soil (pH 7.2)			non-limed (pH 5.5)				LS = limed soil (pH 7.2)			limed (pH 7.2)							Normality Test (Shapiro-Wilk)	Failed	(P < 0,050)		WT = Col-0 x Col-gl1			FeCl3				WT = Col-0 x Col-gl1			FeEDTA			WT = Col-0 x Col-gl1
				NS = non-limed soil (pH 5.5)							NS = non-limed soil (pH 5.5)							NS = non-limed soil (pH 5.5)
Normality Test (Shapiro-Wilk)	Passed	(P=0.4946)		WT = Col-0 x Col-gl1			Normality Test (Shapiro-Wilk)	Failed	(P=1.427E-11)		WT = Col-0 x Col-gl1			Normality Test (Shapiro-Wilk)	Passed	(P=0.1504)		WT = Col-0 x Col-gl1			Normality Test (Shapiro-Wilk)	Failed	(P=0.02555)		WT = Col-0 x Col-gl1			Kruskal-Wallis One Way Analysis of Variance on Ranks							Equal Variance Test:	Passed	(P = 0,210)					Normality Test (Shapiro-Wilk)	Passed	(P = 0,694)
Equal Variance Test (Levene's test)	Passed	(P=0.7392)					Group Name	N	Missing	Median	0.25	0.75		Equal Variance Test (Levene's test)	Passed	(P=0.8046)					Group Name	N	Missing	Median	0.25	0.75									Group Name	N	Missing	Mean	Std Dev	SEM		Equal Variance Test:	Passed	(P = 0,773)
							WT_LS	7	0	9.78667	9.42152	11.7155									WT_LS	7	0	1.05569	1.02982	1.11198		Group	N	Missing	Median	0.25	0.75		WT_FeCl3_pH56	6	0	1228	0,278	0,114
Group Name	N	Missing	Mean	Std Dev	SEM		fro2_LS	7	0	0.393333	0.316875	0.440222		Group Name	N	Missing	Mean	Std Dev	SEM		fro2_LS	7	0	0.566231	0.512062	0.657978		WT_con	5	0	202532	185294	209429		fro2_FeCl3_pH56	6	0	0,595	0,159	0,0647		Group Name	N	Missing	Mean	Std Dev	SEM
WT_NS	7	0	40.3	8.55	3.23		f6'h1_LS	7	0	0.837	0.676714	0.926389		WT_NS	7	0	1.41	0.252	0.0951		f6'h1_LS	6	0	0.37679	0.367852	0.397951		fro2_con	5	0	89811	83766	100559		f6h1_FeCl3_pH56	5	0	0,287	0,0578	0,0259		WT_FeEDTA_pH56	6	0	4027	0,427	0,174
fro2_NS	7	0	24.6	5.71	2.16		fro2xf6'h1_LS	7	0	0.358	0.2315	0.4475		fro2_NS	7	0	1.21	0.155	0.0585		fro2xf6'h1_LS	6	0	0.603008	0.451608	0.721851		f6h1_con	5	0	164757	154625	211839		fro2f6h1_FeCl3_pH56	6	0	0,287	0,0708	0,0289		fro2_FeEDTA_pH56	6	0	2318	0,293	0,120
f6'h1_NS	7	0	44.3	12.9	4.89		irt1_LS	7	0	0.76125	0.7395	0.870139		f6'h1_NS	7	0	1.57	0.154	0.0581		irt1_LS	6	0	0.365292	0.356887	0.38195		fro2 f6h1_con	5	0	0,466	0,203	0,558		WT_FeCl3_pH75	6	0	0,781	0,0920	0,0375		f6h1_FeEDTA_pH56	6	0	2542	0,426	0,174
fro2xf6'h1_NS	7	0	0.651	0.124	0.0469		fro2xf6'h1 +Fe_LS	7	0	1.107	1.0475	1.32443		fro2xf6'h1_NS	7	0	0.51	0.0384	0.0145		fro2xf6'h1 +Fe_LS	7	0	0.580566	0.560364	0.60999		Col-0_con	5	0	179616	167142	215584		fro2_FeCl3_pH75	6	0	0,574	0,105	0,0431		fro2f6h1_FeEDTA_pH56	6	0	1466	0,287	0,117
irt1_NS	7	0	0.863	0.181	0.0683		irt1 +Fe_LS	7	0	1.745	1.58483	1.86516		irt1_NS	7	0	0.457	0.0543	0.0205		irt1 +Fe_LS	7	0	0.556807	0.501222	0.584107		irt1_con	5	0	1086	0,980	1481		f6h1_FeCl3_pH75	6	0	0,385	0,0379	0,0155		WT_FeEDTA_pH75	6	0	3182	0,541	0,221
fro2xf6'h1 +Fe_NS	7	0	3.32	1.01	0.382									fro2xf6'h1 +Fe_NS	7	0	0.714	0.144	0.0544									WT_FeEDDHA	5	0	353973	246776	399392		fro2f6h1_FeCl3_pH75	6	0	0,363	0,0646	0,0264		fro2_FeEDTA_pH75	5	0	1165	0,513	0,229
irt1+Fe_NS	7	0	22.4	3.41	1.29		Comparison of Multiple Means by Kruskal-Wallis Test							irt1+Fe_NS	7	0	1.22	0.105	0.0398		Comparison of Multiple Means by Kruskal-Wallis Test							fro2_FeEDDHA	5	0	128387	119976	142204									f6h1_FeEDTA_pH75	5	0	2665	0,412	0,184
																												f6h1_FeEDDHA	5	0	335621	259923	388368		Source of Variation	DF	SS	MS	F	P		fro2f6h1_FeEDTA_pH75	6	0	0,720	0,331	0,135
							Kruskal-Wallis Rank sum test														Kruskal-Wallis Rank sum test							fro2 f6h1_FeEDDHA	5	0	2402	1463	3369		Between Groups	7	4209	0,601	34597	<0,001
Source of Variation	DF	SS	MS	F	P									Source of Variation	DF	SS	MS	F	P									Col-0_FeEDDHA	5	0	254885	236952	322759		Residual	39	0,678	0,0174				Source of Variation	DF	SS	MS	F	P
Between Groups	6	139.03	23.172	409.9	<2E-16		H=43.812 with 6 degrees of freedom (P = 8.056E-08).							Between Groups	6	10.641	1.7736	102.2	<2E-16		H=34.993 with 6 degrees of freedom (P = 4.323E-06).							irt1_FeEDDHA	5	0	34626	26614	45295		Total	46	4887					Between Groups	7	49155	7022	41657	<0,001
Residual	42	2.37	0.057											Residual	42	0.729	0.0173																									Residual	38	6406	0,169
Total	48	141.4					All Pairwise Multiple Comparison Procedures (Dunn Test with alpha=0,05):							Total	48	11.37					All Pairwise Multiple Comparison Procedures (Dunn Test with alpha=0,05):							H = 57,079 with 11 degrees of freedom. (P = <0,001)							There is a statistically significant difference (P = <0,001).							Total	45	55560
							p-values adjusted with the Bonferroni method														p-values adjusted with the Bonferroni method
There is a statistically significant difference (P = <0,001).							Comparison	Z	P.unadj	P.adj	P<0,05			There is a statistically significant difference (P = <0,001).							Comparison	Z	P.unadj	P.adj	P<0,05			All Pairwise Multiple Comparison Procedures (Student-Newman-Keuls Method) :							Power of performed test with alpha = 0,050: 1,000							There is a statistically significant difference (P = <0,001).
							f6'h1_LS - fro2_LS	1.64599	0.0997666	1	No										f6'h1_LS - fro2_LS	-2.51242	0.0119905	0.251801	No
Power of performed test with alpha = 0,050: 1,000							f6'h1_LS - fro2xf6'h1 +Fe_LS	-1.34672	0.178072	1	No			Power of performed test with alpha = 0,050: 1,000							f6'h1_LS - fro2xf6'h1 +Fe_LS	-2.70372	0.00685673	0.143991	No			Comparison	Diff of Ranks	q	P<0,05											Power of performed test with alpha = 0,050: 1,000
							fro2_LS - fro2xf6'h1 +Fe_LS	-2.9927	0.00276519	0.058069	No										fro2_LS - fro2xf6'h1 +Fe_LS	-0.199113	0.842175	1	No			WT_FeEDDHA vs fro2 f6h1_con	256000	6555	Yes				All Pairwise Multiple Comparison Procedures (Tukey Test):
All Pairwise Multiple Comparison Procedures (Tukey Test):							f6'h1_LS - fro2xf6'h1_LS	1.83303	0.0667981	1	No			All Pairwise Multiple Comparison Procedures (Tukey Test):							f6'h1_LS - fro2xf6'h1_LS	-2.36573	0.0179947	0.377888	No			WT_FeEDDHA vs irt1_con	229000	6392	Yes
							fro2_LS - fro2xf6'h1_LS	0.187044	0.851626	1	No										fro2_LS - fro2xf6'h1_LS	0.0573904	0.954234	1	No			WT_FeEDDHA vs fro2 f6h1_FeE	208000	6381	Yes				Comparisons for factor:							All Pairwise Multiple Comparison Procedures (Tukey Test):
Comparisons for factor:							fro2xf6'h1 +Fe_LS - fro2xf6'h1_LS	3.17975	0.00147404	0.0309548	Yes			Comparisons for factor:							fro2xf6'h1 +Fe_LS - fro2xf6'h1_LS	0.248692	0.803599	1	No			WT_FeEDDHA vs irt1_FeEDDHA	181000	6163	Yes				Comparison	Diff of Means	p	q	P	P<0,050
Comparison	Diff of Means	p	q	P	P<0,050		f6'h1_LS - irt1 +Fe_LS	-2.28194	0.0224931	0.472356	No			Comparison	Diff of Means	p	q	P	P<0,050		f6'h1_LS - irt1 +Fe_LS	-2.11069	0.034799	0.730778	No			WT_FeEDDHA vs fro2_con	156000	5968	Yes				WT_FeCl3_pH5 vs. fro2f6h1_FeC	0,941	8	17483	<0,001	Yes		Comparisons for factor:
fro2_NS-f6'h1_NS	-0.571473	-0.964897	-0.178049	0.0009839	Yes		fro2_LS - irt1 +Fe_LS	-3.92792	8.5683e-05	0.00179934	Yes			fro2_NS-f6'h1_NS	-0.268954	-0.486894	-0.0510132	0.0073206	Yes		fro2_LS - irt1 +Fe_LS	0.418136	0.675847	1	No			WT_FeEDDHA vs fro2_FeEDDHA	130000	5674	Yes				WT_FeCl3_pH5 vs. f6h1_FeCl3_p	0,940	8	16661	<0,001	Yes		Comparison	Diff of Means	p	q	P	P<0,050
fro2xf6'h1 +Fe_NS-f6'h1_NS	-2.594	-2.98743	-2.20058	0	Yes		fro2xf6'h1 +Fe_LS - irt1 +Fe_LS	-0.93522	0.349675	1	No			fro2xf6'h1 +Fe_NS-f6'h1_NS	-0.802163	-1.0201	-0.584222	0	Yes		fro2xf6'h1 +Fe_LS - irt1 +Fe_LS	0.617249	0.53707	1	No			WT_FeEDDHA vs f6h1_con	90000	4572	Yes				WT_FeCl3_pH5 vs. fro2f6h1_FeC	0,865	8	16066	<0,001	Yes		WT_FeEDTA_pH vs. fro2f6h1_FeE	3307	8	19731	<0,001	Yes
fro2xf6'h1_NS-f6'h1_NS	-4.19635	-4.58978	-3.80293	0	Yes		fro2xf6'h1_LS - irt1 +Fe_LS	-4.11497	3.87237e-05	0.000813197	Yes			fro2xf6'h1_NS-f6'h1_NS	-1.12491	-1.34285	-0.906967	0	Yes		fro2xf6'h1_LS - irt1 +Fe_LS	0.344342	0.730589	1	No			WT_FeEDDHA vs Col-0_con	81000	4922	Yes				WT_FeCl3_pH5 vs. f6h1_FeCl3_p	0,843	8	15656	<0,001	Yes		WT_FeEDTA_pH vs. fro2_FeEDTA_	2862	8	16280	<0,001	Yes
irt1_NS-f6'h1_NS	-3.92106	-4.31448	-3.52763	0	Yes		f6'h1_LS - irt1_LS	-0.0187044	0.985077	1	No			irt1 +Fe_NS-f6'h1_NS	-0.254925	-0.472865	-0.0369841	0.0127733	Yes		f6'h1_LS - irt1_LS	0.258079	0.796346	1	No			WT_FeEDDHA vs WT_con	73000	5518	Yes				WT_FeCl3_pH5 vs. fro2_FeCl3_p	0,654	8	12151	<0,001	Yes		WT_FeEDTA_pH vs. fro2f6h1_FeE	2560	8	15276	<0,001	Yes
irt1+Fe_NS-f6'h1_NS	-0.652479	-1.0459	-0.259055	0.0001323	Yes		fro2_LS - irt1_LS	-1.66469	0.0959745	1	No			irt1_NS-f6'h1_NS	-1.23786	-1.4558	-1.01992	0	Yes		fro2_LS - irt1_LS	2.78024	0.0054318	0.114068	No			WT_FeEDDHA vs Col-0_FeEDDHA	18000	1800	No				WT_FeCl3_pH5 vs. fro2_FeCl3_p	0,633	8	11763	<0,001	Yes		WT_FeEDTA_pH vs. fro2_FeEDTA_	1709	8	10194	<0,001	Yes
WT_NS-f6'h1_NS	-0.0757788	-0.469203	0.317645	0.996595	No		fro2xf6'h1 +Fe_LS - irt1_LS	1.32801	0.184174	1	No			WT_NS-f6'h1_NS	-0.120325	-0.338266	0.0976154	0.614006	No		fro2xf6'h1 +Fe_LS - irt1_LS	2.97155	0.00296305	0.0622241	No			WT_FeEDDHA vs f6h1_FeEDDHA	0,000	0,000	No				WT_FeCl3_pH5 vs. WT_FeCl3_pH7	0,447	8	8302	<0,001	Yes		WT_FeEDTA_pH vs. f6h1_FeEDTA_	1485	8	8858	<0,001	Yes
fro2xf6'h1 +Fe_NS-fro2_NS	-2.02253	-2.41595	-1.62911	0	Yes		fro2xf6'h1_LS - irt1_LS	-1.85173	0.0640639	1	No			fro2xf6'h1 +Fe_NS-fro2_NS	-0.533209	-0.75115	-0.315268	0	Yes		fro2xf6'h1_LS - irt1_LS	2.62381	0.00869529	0.182601	No			f6h1_FeEDDHA vs fro2 f6h1_con	256000	7146	Yes				WT_FeCl3_pH7 vs. fro2f6h1_FeC	0,494	8	9181	<0,001	Yes		WT_FeEDTA_pH vs. f6h1_FeEDTA_	1362	8	7746	<0,001	Yes
fro2xf6'h1_NS-fro2_NS	-3.62488	-4.0183	-3.23145	0	Yes		irt1 +Fe_LS - irt1_LS	2.26323	0.0236214	0.49605	No			fro2xf6'h1_NS-fro2_NS	-0.855954	-1.07389	-0.638013	0	Yes		irt1 +Fe_LS - irt1_LS	2.37851	0.0173827	0.365036	No			f6h1_FeEDDHA vs irt1_con	229000	7025	Yes				WT_FeCl3_pH7 vs. f6h1_FeCl3_p	0,494	8	8745	<0,001	Yes		WT_FeEDTA_pH vs. WT_FeEDTA_pH	0,844	8	5038	0,020	Yes
irt1_NS-fro2_NS	-3.34958	-3.74301	-2.95616	0	Yes		f6'h1_LS - WT_LS	-3.23586	0.00121277	0.0254682	Yes			irt1 +Fe_NS-fro2_NS	0.0140292	-0.203911	0.23197	0.999994	No		f6'h1_LS - WT_LS	-4.73152	2.22849e-06	4.67982e-05	Yes			f6h1_FeEDDHA vs fro2 f6h1_FeE	208000	7082	Yes				WT_FeCl3_pH7 vs. fro2f6h1_FeC	0,418	8	7764	<0,001	Yes		WT_FeEDTA_pH vs. fro2f6h1_FeE	2463	8	14693	<0,001	Yes
irt1+Fe_NS-fro2_NS	-0.0810061	-0.47443	0.312418	0.995098	No		fro2_LS - WT_LS	-4.88185	1.05097e-06	2.20704e-05	Yes			irt1_NS-fro2_NS	-0.968907	-1.18685	-0.750966	0	Yes		fro2_LS - WT_LS	-2.30971	0.0209044	0.438993	No			f6h1_FeEDDHA vs irt1_FeEDDHA	181000	6924	Yes				WT_FeCl3_pH7 vs. f6h1_FeCl3_p	0,396	8	7354	<0,001	Yes		WT_FeEDTA_pH vs. fro2_FeEDTA_	2018	8	11477	<0,001	Yes
WT_NS-fro2_NS	0.495694	0.102271	0.889118	0.005823	Yes		fro2xf6'h1 +Fe_LS - WT_LS	-1.88914	0.0588726	1	No			WT_NS-fro2_NS	0.148629	-0.069312	0.366569	0.365183	No		fro2xf6'h1 +Fe_LS - WT_LS	-2.11059	0.0348072	0.730952	No			f6h1_FeEDDHA vs fro2_con	156000	6808	Yes				WT_FeCl3_pH7 vs. fro2_FeCl3_p	0,207	8	3849	0,147	No		WT_FeEDTA_pH vs. fro2f6h1_FeE	1716	8	10238	<0,001	Yes
fro2xf6'h1_NS-fro2xf6'h1 +Fe_NS	-1.60235	-1.99577	-1.20893	0	Yes		fro2xf6'h1_LS - WT_LS	-5.06889	4.00143e-07	8.403e-06	Yes			fro2xf6'h1_NS-fro2xf6'h1 +Fe_NS	-0.322745	-0.540685	-0.104804	0.0007506	Yes		fro2xf6'h1_LS - WT_LS	-2.27648	0.022817	0.479158	No			f6h1_FeEDDHA vs fro2_FeEDDHA	130000	6604	Yes				WT_FeCl3_pH7 vs. fro2_FeCl3_p	0,186	8	3461	0,248	No		WT_FeEDTA_pH vs. fro2_FeEDTA_	0,864	8	5156	0,016	Yes
irt1_NS-fro2xf6'h1 +Fe_NS	-1.32705	-1.72048	-0.933629	0	Yes		irt1 +Fe_LS - WT_LS	-0.953924	0.340122	1	No			irt1 +Fe_NS-fro2xf6'h1 +Fe_NS	0.547238	0.329298	0.765179	0	Yes		irt1 +Fe_LS - WT_LS	-2.72784	0.006375	0.133875	No			f6h1_FeEDDHA vs f6h1_con	90000	5469	Yes				fro2_FeCl3_p vs. fro2f6h1_FeC	0,308	8	5720	0,005	Yes		WT_FeEDTA_pH vs. f6h1_FeEDTA_	0,640	8	3820	0,153	No
irt1+Fe_NS-fro2xf6'h1 +Fe_NS	1.94152	1.5481	2.33495	0	Yes		irt1_LS - WT_LS	-3.21716	0.00129469	0.0271884	Yes			irt1_NS-fro2xf6'h1 +Fe_NS	-0.435698	-0.653639	-0.217757	4.3e-06	Yes		irt1_LS - WT_LS	-4.99934	5.75274e-07	1.20808e-05	Yes			f6h1_FeEDDHA vs Col-0_con	81000	6123	Yes				fro2_FeCl3_p vs. f6h1_FeCl3_p	0,307	8	5445	0,009	Yes		WT_FeEDTA_pH vs. f6h1_FeEDTA_	0,517	8	2943	0,445	No
WT_NS-fro2xf6'h1 +Fe_NS	2.51822	2.1248	2.91165	0	Yes									WT_NS-fro2xf6'h1 +Fe_NS	0.681838	0.463897	0.899778	0	Yes									f6h1_FeEDDHA vs WT_con	73000	7300	Yes				fro2_FeCl3_p vs. fro2f6h1_FeC	0,232	8	4303	0,073	No		f6h1_FeEDTA_ vs. fro2f6h1_FeE	1945	8	11066	<0,001	Yes
irt1_NS-fro2xf6'h1_NS	0.275296	-0.118127	0.66872	0.335085	No									irt1 +Fe_NS-fro2xf6'h1_NS	0.869983	0.652042	1.08792	0	Yes									f6h1_FeEDDHA vs Col-0_FeEDDHA	18000	2659	No				fro2_FeCl3_p vs. f6h1_FeCl3_p	0,210	8	3893	0,138	No		f6h1_FeEDTA_ vs. fro2_FeEDTA_	1500	8	8171	<0,001	Yes
irt1+Fe_NS-fro2xf6'h1_NS	3.54387	3.15045	3.9373	0	Yes									irt1_NS-fro2xf6'h1_NS	-0.112953	-0.330894	0.104987	0.680295	No									Col-0_FeEDDHA vs fro2 f6h1_con	238000	7302	Yes				fro2_FeCl3_p vs. fro2_FeCl3_p	0,0209	8	0,388	1000	No		f6h1_FeEDTA_ vs. fro2f6h1_FeE	1199	8	6819	<0,001	Yes
WT_NS-fro2xf6'h1_NS	4.12057	3.72715	4.514	0	Yes									WT_NS-fro2xf6'h1_NS	1.00458	0.786642	1.22252	0	Yes									Col-0_FeEDDHA vs irt1_con	211000	7185	Yes				fro2_FeCl3_p vs. fro2f6h1_FeC	0,287	8	5332	0,012	Yes		f6h1_FeEDTA_ vs. fro2_FeEDTA_	0,347	8	1974	0,854	No
irt1+Fe_NS-irt1_NS	3.26858	2.87515	3.662	0	Yes									irt1_NS-irt1 +Fe_NS	-0.982936	-1.20088	-0.764996	0	Yes									Col-0_FeEDDHA vs fro2 f6h1_FeE	190000	7268	Yes				fro2_FeCl3_p vs. f6h1_FeCl3_p	0,287	8	5076	0,019	Yes		f6h1_FeEDTA_ vs. f6h1_FeEDTA_	0,123	8	0,700	1000	No
WT_NS-irt1_NS	3.84528	3.45185	4.2387	0	Yes									WT_NS-irt1 +Fe_NS	0.134599	-0.0833411	0.35254	0.484181	No									Col-0_FeEDDHA vs irt1_FeEDDHA	163000	7114	Yes				fro2_FeCl3_p vs. fro2f6h1_FeC	0,211	8	3915	0,133	No		f6h1_FeEDTA_ vs. fro2f6h1_FeE	1822	8	10873	<0,001	Yes
WT_NS-irt1+Fe_NS	0.5767	0.183277	0.970124	0.0008667	Yes									WT_NS-irt1_NS	1.11754	0.899595	1.33548	0	Yes									Col-0_FeEDDHA vs fro2_con	138000	7010	Yes				fro2_FeCl3_p vs. f6h1_FeCl3_p	0,189	8	3505	0,235	No		f6h1_FeEDTA_ vs. fro2_FeEDTA_	1377	8	7834	<0,001	Yes
																												Col-0_FeEDDHA vs fro2_FeEDDHA	112000	6806	Yes				f6h1_FeCl3_p vs. fro2f6h1_FeC	0,0983	8	1827	0,896	No		f6h1_FeEDTA_ vs. fro2f6h1_FeE	1076	8	6418	0,001	Yes
																												Col-0_FeEDDHA vs f6h1_con	72000	5443	Yes				f6h1_FeCl3_p vs. f6h1_FeCl3_p	0,0979	8	1734	0,919	No		f6h1_FeEDTA_ vs. fro2_FeEDTA_	0,224	8	1336	0,979	No
																												Col-0_FeEDDHA vs Col-0_con	63000	6300	Yes				f6h1_FeCl3_p vs. fro2f6h1_FeC	0,0221	8	0,410	1000	No		fro2_FeEDTA_ vs. fro2f6h1_FeE	1598	8	9537	<0,001	Yes
																												Col-0_FeEDDHA vs WT_con	55000	8124	Yes				fro2f6h1_FeC vs. fro2f6h1_FeC	0,0763	8	1417	0,971	No		fro2_FeEDTA_ vs. fro2_FeEDTA_	1153	8	6560	0,001	Yes
																												WT_con vs fro2 f6h1_con	183000	6231	Yes				fro2f6h1_FeC vs. f6h1_FeCl3_p	0,0758	8	1343	0,979	No		fro2_FeEDTA_ vs. fro2f6h1_FeE	0,852	8	5082	0,019	Yes
																												WT_con vs irt1_con	156000	5968	Yes				f6h1_FeCl3_p vs. fro2f6h1_FeC	0,000467	8	0,00827	1000	No		fro2f6h1_FeE vs. fro2f6h1_FeE	0,747	8	4455	0,057	No
																												WT_con vs fro2 f6h1_FeEDDHA	135000	5892	Yes											fro2f6h1_FeE vs. fro2_FeEDTA_	0,302	8	1715	0,923	No
																												WT_con vs irt1_FeEDDHA	108000	5486	Yes											fro2_FeEDTA_ vs. fro2f6h1_FeE	0,445	8	2533	0,630	No
																												WT_con vs fro2_con	83000	5043	Yes
																												WT_con vs fro2_FeEDDHA	57000	4309	Yes
																												WT_con vs f6h1_con	17000	1700	No
																												WT_con vs Col-0_con	8000	1182	No
																												Col-0_con vs fro2 f6h1_con	175000	6695	Yes
																												Col-0_con vs irt1_con	148000	6459	Yes
																												Col-0_con vs fro2 f6h1_FeEDDHA	127000	6452	Yes
																												Col-0_con vs irt1_FeEDDHA	100000	6076	Yes
																												Col-0_con vs fro2_con	75000	5669	Yes
																												Col-0_con vs fro2_FeEDDHA	49000	4900	Yes
																												Col-0_con vs f6h1_con	9000	1329	No
																												f6h1_con vs fro2 f6h1_con	166000	7245	Yes
																												f6h1_con vs irt1_con	139000	7061	Yes
																												f6h1_con vs fro2 f6h1_FeEDDHA	118000	7170	Yes
																												f6h1_con vs irt1_FeEDDHA	91000	6879	Yes
																												f6h1_con vs fro2_con	66000	6600	Yes
																												f6h1_con vs fro2_FeEDDHA	40000	5908	Yes
																												fro2_FeEDDHA vs fro2 f6h1_con	126000	6401	Yes
																												fro2_FeEDDHA vs irt1_con	99000	6016	Yes
																												fro2_FeEDDHA vs fro2 f6h1_FeE	78000	5896	Yes
																												fro2_FeEDDHA vs irt1_FeEDDHA	51000	5100	Yes
																												fro2_FeEDDHA vs fro2_con	26000	3840	Yes
																												fro2_con vs fro2 f6h1_con	100000	6076	Yes
																												fro2_con vs irt1_con	73000	5518	Yes
																												fro2_con vs fro2 f6h1_FeEDDHA	52000	5200	Yes
																												fro2_con vs irt1_FeEDDHA	25000	3693	Yes
																												irt1_FeEDDHA vs fro2 f6h1_con	75000	5669	Yes
																												irt1_FeEDDHA vs irt1_con	48000	4800	Yes
																												irt1_FeEDDHA vs fro2 f6h1_FeE	27000	3988	Yes
																												fro2 f6h1_FeE vs fro2 f6h1_con	48000	4800	Yes
																												fro2 f6h1_FeEDDHA vs irt1_con	21000	3102	Yes
																												irt1_con vs fro2 f6h1_con	27000	3988	Yes

## Sheet: Fig. 8
																												Supplemental Data. Paffrath et al. (2023). Coumarin-mediated reduction of ferric Fe. Plant Cell.
Fig. 8B left							Fig. 8B right							Fig. 8C left							Fig. 8C right							Fig. 8E
																																																	Fig. 8G
Normality Test (Shapiro-Wilk)	Passed	(P = 0,439)		WT = Col-0 x Col-gl1			Normality Test (Shapiro-Wilk)	Passed	(P = 0,336)		WT = Col-0 x Col-gl1			Normality Test (Shapiro-Wilk)	Failed	(P < 0,050)		WT = Col-0 x Col-gl1			Normality Test (Shapiro-Wilk)	Failed	(P < 0,050)		WT = Col-0 x Col-gl1			pH 5.6							pH 6.5							pH 7.5
Equal Variance Test:	Passed	(P = 0,199)					Equal Variance Test:	Passed	(P = 0,256)					Kruskal-Wallis One Way Analysis of Variance on Ranks							Kruskal-Wallis One Way Analysis of Variance on Ranks							Normality Test (Shapiro-Wilk)	Passed	(P = 0,885)		WT = Col-0 x Col-gl1			Normality Test (Shapiro-Wilk)	Passed	(P = 0,383)		WT = Col-0 x Col-gl1			Normality Test (Shapiro-Wilk)	Passed	(P = 0,836)		WT = Col-0 x Col-gl1			Normality Test (Shapiro-Wilk)
Group Name	N	Missing	Mean	Std Dev	SEM		Group Name	N	Missing	Mean	Std Dev	SEM		Group	N	Missing	Median	0.25	0.75		Group	N	Missing	Median	0.25	0.75		Equal Variance Test:	Passed	(P = 0,227)					Equal Variance Test:	Passed	(P = 0,498)					Equal Variance Test:	Passed	(P = 0,070)					Equal Variance Test:
WT_control	5	0	0,874	0,0662	0,0296		WT_control	5	0	0,946	0,0984	0,0440		WT_control	5	0	192976	174368	216871		WT_control	5	0	201535	173521	229076
fro2_control	5	0	0,666	0,0418	0,0187		fro2_control	5	0	0,646	0,0225	0,0100		fro2_control	5	0	81094	74118	103439		fro2_control	5	0	87321	79323	91610		Group Name	N	Missing	Mean	Std Dev	SEM		Group Name	N	Missing	Mean	Std Dev	SEM		Group Name	N	Missing	Mean	Std Dev	SEM		Group Name
s8h_control	5	0	0,935	0,0713	0,0319		cyp82c4_control	5	0	0,850	0,0873	0,0390		s8h_control	5	0	139678	127721	146649		cyp82c4_control	5	0	147437	94103	177421		WT_pH56	5	0	0,992	0,0976	0,0436		WT_pH65	5	0	0,744	0,118	0,0528		WT_pH75	4	0	0,609	0,0512	0,0256		WT
fro2s8h_control	5	0	0,290	0,0252	0,0113		frocyp82c4_control	5	0	0,298	0,0488	0,0218		fro2s8h_control	5	0	2211	1330	5454		frocyp82c4_control	5	0	1243	0,874	2060		fro2_pH56	5	0	0,519	0,107	0,0479		fro2_pH65	5	0	0,545	0,0702	0,0314		fro2_pH75	5	0	0,575	0,122	0,0544		fro2
WT_EDDHA	5	0	0,850	0,0669	0,0299		WT_EDDHA	5	0	0,824	0,0878	0,0393		WT_EDDHA	5	0	327541	270665	414357		WT_EDDHA	5	0	287928	282007	377452		fro2cyp82c4_pH56	5	0	0,329	0,0590	0,0264		fro2cyp82c4_pH65	5	0	0,388	0,0780	0,0349		fro2cyp82c4_pH75	5	0	0,360	0,0816	0,0365		f6h1-1
fro2_EDDHA	5	0	0,839	0,132	0,0588		fro2_EDDHA	5	0	0,766	0,0334	0,0149		fro2_EDDHA	5	0	139723	126125	236597		fro2_EDDHA	5	0	147347	135663	157512		fro2f6h1_pH56	4	0	0,136	0,0365	0,0182		fro2f6h1_pH65	4	0	0,109	0,0399	0,0200		fro2f6h1_pH75	4	0	0,0821	0,0205	0,0103		s8h-1
s8h_EDDHA	5	0	0,889	0,121	0,0541		cyp82c4_EDDHA	5	0	0,904	0,0979	0,0438		s8h_EDDHA	5	0	383085	305511	427763		cyp82c4_EDDHA	5	0	340413	276541	371615																							cyp82C4-1
fro2s8h_EDDHA	5	0	0,349	0,135	0,0603		fro2cyp82c4_EDDHA	5	0	0,719	0,113	0,0504		fro2s8h_EDDHA	5	0	4161	3678	6086		fro2cyp82c4_EDDHA	5	0	63798	47411	92926		Source of Variation	DF	SS	MS	F	P		Source of Variation	DF	SS	MS	F	P		Source of Variation	DF	SS	MS	F	P		fro2f6h1
																												Between Groups	3	1887	0,629	92555	<0,001		Between Groups	3	0,958	0,319	45770	<0,001		Between Groups	3	0,737	0,246	36228	<0,001		fro2s8h
Source of Variation	DF	SS	MS	F	P		Source of Variation	DF	SS	MS	F	P		H = 36,161 with 7 degrees of freedom. (P = <0,001)							H = 35,704 with 7 degrees of freedom. (P = <0,001)							Residual	15	0,102	0,00679				Residual	15	0,105	0,00698				Residual	14	0,0949	0,00678				fro2cyp82c4
Between Groups	7	2274	0,325	39137	<0,001		Between Groups	7	1467	0,210	32690	<0,001																Total	18	1989					Total	18	1063					Total	17	0,832
Residual	32	0,266	0,00830				Residual	32	0,205	0,00641				There is a statistically significant difference (P = <0,001).							There is a statistically significant difference (P = <0,001).																												Source of Variation
Total	39	2540					Total	39	1673																			There is a statistically significant difference (P = <0,001).							There is a statistically significant difference (P = <0,001).							There is a statistically significant difference (P = <0,001).							Between Groups
														All Pairwise Multiple Comparison Procedures (Student-Newman-Keuls Method) :							All Pairwise Multiple Comparison Procedures (Student-Newman-Keuls Method) :																												Residual
There is a statistically significant difference (P = <0,001).							There is a statistically significant difference (P = <0,001).																					Power of performed test with alpha = 0,050: 1,000							Power of performed test with alpha = 0,050: 1,000							Power of performed test with alpha = 0,050: 1,000							Total
														Comparison	Diff of Ranks	q	P<0,05				Comparison	Diff of Ranks	q	P<0,05
Power of performed test with alpha = 0,050: 1,000							Power of performed test with alpha = 0,050: 1,000							s8h_EDDHA vs fro2s8h_control	160000	6121	Yes				cyp82c4_EDDHA vs frocyp82c4_co	164000	6274	Yes																									There is a statistically significant difference (P = <0,001).
														s8h_EDDHA vs fro2s8h_EDDHA	145000	6328	Yes				cyp82c4_EDDHA vs fro2cyp82c4_E	130000	5674	Yes				All Pairwise Multiple Comparison Procedures (Tukey Test):							All Pairwise Multiple Comparison Procedures (Tukey Test):							All Pairwise Multiple Comparison Procedures (Tukey Test):
All Pairwise Multiple Comparison Procedures (Tukey Test):							All Pairwise Multiple Comparison Procedures (Tukey Test):							s8h_EDDHA vs fro2_control	115000	5842	Yes				cyp82c4_EDDHA vs fro2_control	117000	5944	Yes																									Power of performed test with alpha = 0,050: 1,000
Comparisons for factor:							Comparisons for factor:							s8h_EDDHA vs s8h_control	79000	4800	Yes				cyp82c4_EDDHA vs cyp82c4_contr	79000	4800	Yes				Comparisons for factor:							Comparisons for factor:							Comparisons for factor:
Comparison	Diff of Means	p	q	P	P<0,050		Comparison	Diff of Means	p	q	P	P<0,050		s8h_EDDHA vs fro2_EDDHA	67000	5065	Yes				cyp82c4_EDDHA vs fro2_EDDHA	75000	5669	Yes				Comparison	Diff of Means	p	q	P	P<0,050		Comparison	Diff of Means	p	q	P	P<0,050		Comparison	Diff of Means	p	q	P	P<0,050		All Pairwise Multiple Comparison Procedures (Tukey Test):
s8h_control vs. fro2s8h_cont	0,646	8	15854	<0,001	Yes		WT_control vs. frocyp82c4_c	0,648	8	18094	<0,001	Yes		s8h_EDDHA vs WT_control	46000	4600	Yes				cyp82c4_EDDHA vs WT_control	43000	4300	Yes				WT_pH56 vs. fro2f6h1_pH56	0,856	4	21905	<0,001	Yes		WT_pH65 vs. fro2f6h1_pH65	0,635	4	16029	<0,001	Yes		WT_pH75 vs. fro2f6h1_pH75	0,526	4	12788	<0,001	Yes
s8h_control vs. fro2s8h_EDDHA	0,586	8	14383	<0,001	Yes		WT_control vs. fro2_control	0,300	8	8383	<0,001	Yes		s8h_EDDHA vs WT_EDDHA	8000	1182	No				cyp82c4_EDDHA vs WT_EDDHA	4000	0,591	No				WT_pH56 vs. fro2cyp82c4_pH56	0,663	4	17985	<0,001	Yes		WT_pH65 vs. fro2cyp82c4_pH65	0,357	4	9547	<0,001	Yes		WT_pH75 vs. fro2cyp82c4_pH75	0,249	4	6374	0,003	Yes		Comparisons for factor:
s8h_control vs. fro2_control	0,270	8	6625	0,001	Yes		WT_control vs. fro2cyp82c4_	0,227	8	6326	0,002	Yes		WT_EDDHA vs fro2s8h_control	152000	6634	Yes				WT_EDDHA vs frocyp82c4_control	160000	6983	Yes				WT_pH56 vs. fro2_pH56	0,473	4	12837	<0,001	Yes		WT_pH65 vs. fro2_pH65	0,200	4	5344	0,009	Yes		WT_pH75 vs. fro2_pH75	0,0333	4	0,853	0,930	No		Comparison
s8h_control vs. fro2_EDDHA	0,0968	8	2375	0,700	No		WT_control vs. fro2_EDDHA	0,180	8	5016	0,024	Yes		WT_EDDHA vs fro2s8h_EDDHA	137000	6960	Yes				WT_EDDHA vs fro2cyp82c4_EDDHA	126000	6401	Yes				fro2_pH56 vs. fro2f6h1_pH56	0,383	4	9803	<0,001	Yes		fro2_pH65 vs. fro2f6h1_pH65	0,435	4	10991	<0,001	Yes		fro2_pH75 vs. fro2f6h1_pH75	0,493	4	12627	<0,001	Yes		WT vs. fro2f6h1
s8h_control vs. WT_EDDHA	0,0854	8	2095	0,811	No		WT_control vs. WT_EDDHA	0,122	8	3416	0,269	No		WT_EDDHA vs fro2_control	107000	6502	Yes				WT_EDDHA vs fro2_control	113000	6866	Yes				fro2_pH56 vs. fro2cyp82c4_pH56	0,190	4	5149	0,012	Yes		fro2_pH65 vs. fro2cyp82c4_pH65	0,157	4	4203	0,042	Yes		fro2_pH75 vs. fro2cyp82c4_pH75	0,216	4	5856	0,005	Yes		WT vs. fro2s8h
s8h_control vs. WT_control	0,0611	8	1499	0,961	No		WT_control vs. cyp82c4_control	0,0961	8	2684	0,562	No		WT_EDDHA vs s8h_control	71000	5367	Yes				WT_EDDHA vs cyp82c4_control	75000	5669	Yes				fro2cyp82c4_ vs. fro2f6h1_pH5	0,193	4	4948	0,015	Yes		fro2cyp82c4_ vs. fro2f6h1_pH6	0,278	4	7028	0,001	Yes		fro2cyp82c4_ vs. fro2f6h1_pH7	0,277	4	7106	0,001	Yes		WT vs. f6h1-1
s8h_control vs. s8h_EDDHA	0,0466	8	1144	0,991	No		WT_control vs. cyp82c4_EDDHA	0,0424	8	1184	0,989	No		WT_EDDHA vs fro2_EDDHA	59000	5900	Yes				WT_EDDHA vs fro2_EDDHA	71000	7100	Yes																									WT vs. s8h-1
s8h_EDDHA vs. fro2s8h_control	0,599	8	14709	<0,001	Yes		cyp82c4_EDDH vs. frocyp82c4_c	0,606	8	16909	<0,001	Yes		WT_EDDHA vs WT_control	38000	5613	Yes				WT_EDDHA vs WT_control	39000	5761	Yes																									WT vs. fro2cyp82c4
s8h_EDDHA vs. fro2s8h_EDDHA	0,539	8	13238	<0,001	Yes		cyp82c4_EDDHA vs. fro2_control	0,258	8	7199	<0,001	Yes		WT_control vs fro2s8h_control	114000	5791	Yes				WT_control vs frocyp82c4_co	121000	6147	Yes																									WT vs. fro2
s8h_EDDHA vs. fro2_control	0,223	8	5481	0,010	Yes		cyp82c4_EDDH vs. fro2cyp82c4_	0,184	8	5142	0,019	Yes		WT_control vs fro2s8h_EDDHA	99000	6016	Yes				WT_control vs fro2cyp82c4_E	87000	5286	Yes																									WT vs. cyp82C4-1
s8h_EDDHA vs. fro2_EDDHA	0,0501	8	1231	0,987	No		cyp82c4_EDDHA vs. fro2_EDDHA	0,137	8	3831	0,157	No		WT_control vs fro2_control	69000	5216	Yes				WT_control vs fro2_control	74000	5594	Yes																									cyp82C4-1 vs. fro2f6h1
s8h_EDDHA vs. WT_EDDHA	0,0387	8	0,950	0,997	No		cyp82c4_EDDHA vs. WT_EDDHA	0,0799	8	2231	0,760	No		WT_control vs s8h_control	33000	3300	No				WT_control vs cyp82c4_control	36000	3600	Yes																									cyp82C4-1 vs. fro2s8h
s8h_EDDHA vs. WT_control	0,0144	8	0,354	1000	No		cyp82c4_EDDH vs. cyp82c4_cont	0,0537	8	1499	0,961	No		WT_control vs fro2_EDDHA	21000	3102	Do Not Test				WT_control vs fro2_EDDHA	32000	4727	Yes																									cyp82C4-1 vs. f6h1-1
WT_control vs. fro2s8h_control	0,585	8	14355	<0,001	Yes		cyp82c4_cont vs. frocyp82c4_c	0,552	8	15410	<0,001	Yes		fro2_EDDHA vs fro2s8h_control	93000	5651	Yes				fro2_EDDHA vs frocyp82c4_co	89000	5408	Yes																									cyp82C4-1 vs. s8h-1
WT_control vs. fro2s8h_EDDHA	0,525	8	12884	<0,001	Yes		cyp82c4_cont vs. fro2_control	0,204	8	5699	0,007	Yes		fro2_EDDHA vs fro2s8h_EDDHA	78000	5896	Yes				fro2_EDDHA vs fro2cyp82c4_E	55000	4158	Yes																									cyp82C4-1 vs. fro2cyp82c4
WT_control vs. fro2_control	0,209	8	5126	0,020	Yes		cyp82c4_cont vs. fro2cyp82c4_	0,130	8	3642	0,202	No		fro2_EDDHA vs fro2_control	48000	4800	Yes				fro2_EDDHA vs fro2_control	42000	4200	Yes																									cyp82C4-1 vs. fro2
WT_control vs. fro2_EDDHA	0,0357	8	0,876	0,998	No		cyp82c4_control vs. fro2_EDDHA	0,0835	8	2332	0,718	No		fro2_EDDHA vs s8h_control	12000	1773	Do Not Test				fro2_EDDHA vs cyp82c4_control	4000	0,591	No																									fro2 vs. fro2f6h1
WT_control vs. WT_EDDHA	0,0243	8	0,596	1000	No		cyp82c4_control vs. WT_EDDHA	0,0262	8	0,732	1000	No		s8h_control vs fro2s8h_control	81000	6123	Yes				cyp82c4_contr vs frocyp82c4_co	85000	6425	Yes																									fro2 vs. fro2s8h
WT_EDDHA vs. fro2s8h_control	0,561	8	13759	<0,001	Yes		WT_EDDHA vs. frocyp82c4_c	0,526	8	14678	<0,001	Yes		s8h_control vs fro2s8h_EDDHA	66000	6600	Yes				cyp82c4_contr vs fro2cyp82c4_E	51000	5100	Yes																									fro2 vs. f6h1-1
WT_EDDHA vs. fro2s8h_EDDHA	0,501	8	12288	<0,001	Yes		WT_EDDHA vs. fro2_control	0,178	8	4968	0,026	Yes		s8h_control vs fro2_control	36000	5318	Yes				cyp82c4_contr vs fro2_control	38000	5613	Yes																									fro2 vs. s8h-1
WT_EDDHA vs. fro2_control	0,185	8	4530	0,054	No		WT_EDDHA vs. fro2cyp82c4_EDDHA	0,104	8	2911	0,462	No		fro2_control vs fro2s8h_contr	45000	4500	Yes				fro2_control vs frocyp82c4_co	47000	4700	Yes																									fro2 vs. fro2cyp82c4
WT_EDDHA vs. fro2_EDDHA	0,0114	8	0,280	1000	No		WT_EDDHA vs. fro2_EDDHA	0,0573	8	1600	0,945	No		fro2_control vs fro2s8h_EDDHA	30000	4431	Yes				fro2_control vs fro2cyp82c4_E	13000	1920	No																									fro2cyp82c4 vs. fro2f6h1
fro2_EDDHA vs. fro2s8h_control	0,549	8	13479	<0,001	Yes		fro2_EDDHA vs. frocyp82c4_c	0,468	8	13078	<0,001	Yes		fro2s8h_EDDHA vs fro2s8h_contr	15000	2216	No				fro2cyp82c4_E vs frocyp82c4_co	34000	5022	Yes																									fro2cyp82c4 vs. fro2s8h
fro2_EDDHA vs. fro2s8h_EDDHA	0,489	8	12008	<0,001	Yes		fro2_EDDHA vs. fro2_control	0,121	8	3367	0,284	No																																					fro2cyp82c4 vs. f6h1-1
fro2_EDDHA vs. fro2_control	0,173	8	4250	0,085	No		fro2_EDDHA vs. fro2cyp82c4_	0,0469	8	1310	0,981	No																																					fro2cyp82c4 vs. s8h-1
fro2_control vs. fro2s8h_cont	0,376	8	9228	<0,001	Yes		fro2cyp82c4_ vs. frocyp82c4_c	0,421	8	11768	<0,001	Yes																																					s8h-1 vs. fro2f6h1
fro2_control vs. fro2s8h_EDDHA	0,316	8	7758	<0,001	Yes		fro2cyp82c4_ vs. fro2_control	0,0737	8	2057	0,825	No																																					s8h-1 vs. fro2s8h
fro2s8h_EDDH vs. fro2s8h_cont	0,0599	8	1471	0,964	No		fro2_control vs. frocyp82c4_c	0,348	8	9710	<0,001	Yes																																					s8h-1 vs. f6h1-1
																																																	f6h1-1 vs. fro2f6h1
																																																	f6h1-1 vs. fro2s8h
																																																	fro2s8h vs. fro2f6h1
[truncated: 5 more columns]

## Sheet: Fig. S1
Supplemental Data. Paffrath et al. (2023). Coumarin-mediated reduction of ferric Fe. Plant Cell.
Suppl. Fig. S1 B
Normality Test (Shapiro-Wilk)	Passed	(P = 0,367)
Equal Variance Test:	Passed	(P = 0,697)
Group Name	N	Missing	Mean	Std Dev	SEM
MES pH 5.6_no Fe	5	0	0,588	0,0906	0,0405
MES pH 6.5_no Fe	5	0	0,572	0,0585	0,0262
MOPS pH 7.5_no Fe	5	0	0,763	0,0583	0,0261
MES pH 5.6_FeCl3	5	0	1002	0,102	0,0458
MES pH 6.5_FeCl3	5	0	0,685	0,0707	0,0316
MOPS pH 7.5_FeCl3	5	0	0,776	0,0541	0,0242
Source of Variation	DF	SS	MS	F	P
Between Groups	5	0,621	0,124	22282	<0,001
Residual	24	0,134	0,00558
Total	29	0,755
There is a statistically significant difference (P = <0,001)
Power of performed test with alpha = 0,050: 1,000
All Pairwise Multiple Comparison Procedures (Tukey Test):
Comparisons for factor:
Comparison	Diff of Means	p	q	P	P<0,050
pH 5.6_FeCl3 vs. pH 6.5_no Fe	0,430	6	12873	<0,001	Yes
pH 5.6_FeCl3 vs. pH 5.6_no Fe	0,414	6	12390	<0,001	Yes
pH 5.6_FeCl3 vs. pH 6.5_FeCl3	0,317	6	9492	<0,001	Yes
pH 5.6_FeCl3 vs. pH 7.5_no Fe	0,239	6	7146	<0,001	Yes
pH 5.6_FeCl3 vs. pH 7.5_FeCl3	0,226	6	6771	0,001	Yes
pH 7.5_FeCl3 vs. pH 6.5_no Fe	0,204	6	6102	0,003	Yes
pH 7.5_FeCl3 vs. pH 5.6_no Fe	0,188	6	5619	0,007	Yes
pH 7.5_FeCl3 vs. pH 6.5_FeCl3	0,0909	6	2721	0,413	No
pH 7.5_FeCl3 vs. pH 7.5_no Fe	0,0125	6	0,375	1000	No
pH 7.5_no Fe vs. pH 6.5_no Fe	0,191	6	5727	0,006	Yes
pH 7.5_no Fe vs. pH 5.6_no Fe	0,175	6	5244	0,013	Yes
pH 7.5_no Fe vs. pH 6.5_FeCl3	0,0783	6	2345	0,570	No
pH 6.5_FeCl3 vs. pH 6.5_no Fe	0,113	6	3381	0,199	No
pH 6.5_FeCl3 vs. pH 5.6_no Fe	0,0968	6	2899	0,346	No
pH 5.6_no Fe vs. pH 6.5_no Fe	0,0161	6	0,483	0,999	No

## Sheet: Fig. S3
Supplemental Data. Paffrath et al. (2023). Coumarin-mediated reduction of ferric Fe. Plant Cell.
Suppl. Fig. S3 A							Suppl. Fig. S3 C
Normality Test (Shapiro-Wilk)	Passed	(P = 0,262)					Scopolin							Esculin							Fraxin							Scopoletin							Esculetin							Fraxetin							Sideretin
Equal Variance Test:	Passed	(P = 0,360)					Normality test (Shapiro-Wilk)	Passed	(P=0.5926)		FRZ = no Fe			Normality test (Shapiro-Wilk)	Passed	(P=0.3846)		FRZ = no Fe			data log-transformed for statistical analysis				FRZ = no Fe			Normality test (Shapiro-Wilk)	Passed	(P=0.9317)		FRZ = no Fe			Normality test (Shapiro-Wilk)	Passed	(P=0.9337)		FRZ = no Fe			data log-transformed for statistical analysis				FRZ = no Fe			data log-transformed for statistical analysis
Group Name	N	Missing	Mean	Std Dev	SEM		Equal Variance Test (Levene's)	Passed	(P=0.122)					Equal Variance Test (Levene's)	Passed	(P=0.06229)					Normality test (Shapiro-Wilk)	Passed	(P=0.8404)					Equal Variance Test (Levene's)	Passed	(P=0.1037)					Equal Variance Test (Levene's)	Failed	(P=0.007242)					Normality test (Shapiro-Wilk)	Passed	(P=0.7959)					Normality test (Shapiro-Wilk)
FeCl3_pH56	5	0	100600	8532	3816
FeCl3_pH65	5	0	84200	13989	6256		Group Name	N	Missing	Mean	Std Dev	SEM		Group Name	N	Missing	Mean	Std Dev	SEM		Equal Variance Test (Levene's)	Passed	(P=0.4532)					Group Name	N	Missing	Mean	Std Dev	SEM		Group Name	N	Missing	Mean	Std Dev	SEM		Equal Variance Test (Levene's)	Passed	(P=0.5568)					Equal Variance Test (Levene's)
FeCl3_pH75	4	0	69750	5188	2594		FRZ_MES 5.6_scopolin	4	0	76.0838	8.2197	4.10985		FRZ_MES 5.6_esculin	4	0	0.0781305	0.0521505	0.0260753									FRZ_MES 5.6_scopoletin	4	0	0.665474	0.14164	0.0708201		FRZ_MES 5.6_esculetin	4	0	0.00597977	0.00595502	0.00297751
noFe_pH56	4	0	52250	5560	2780		FRZ_MES 6.5_scopolin	4	0	59.0173	4.53327	2.26663		FRZ_MES 6.5_esculin	4	0	0.141844	0.0273007	0.0136503		Group Name	N	Missing	Mean	Std Dev	SEM		FRZ_MES 6.5_scopoletin	4	0	0.567374	0.114445	0.0572225		FRZ_MES 6.5_esculetin	4	0	0.0330565	0.0151812	0.0075906		Group Name	N	Missing	Mean	Std Dev	SEM		Group Name
noFe_pH65	3	0	56333	4509	2603		FRZ_MOPS_scopolin	4	0	49.786	6.1762	3.0881		FRZ_MOPS_esculin	4	0	0.286969	0.0242814	0.0121407		FRZ_MES 5.6_fraxin	4	0	1.31307	0.131411	0.0657054		FRZ_MOPS_scopoletin	4	0	0.733972	0.111519	0.0557595		FRZ_MOPS_esculetin	4	0	0.0923318	0.0339299	0.0169649		FRZ_MES 5.6_fraxetin	4	0	0.122285	0.0252536	0.0126268		FRZ_MES 5.6_sideretin
noFe_pH75	3	0	77333	4163	2404		FeCl3_MES 5.6_scopolin	5	0	21.7494	2.30839	1.03234		FeCl3_MES 5.6_esculin	5	0	0.0369989	0.00518034	0.00231672		FRZ_MES 6.5_fraxin	4	0	8.42795	0.465599	0.232799		FeCl3_MES 5.6_scopoletin	5	0	0.225925	0.0467581	0.0209109		FeCl3_MOPS_esculetin	5	0	0.0133555	0.0146731	0.006562		FRZ_MES 6.5_fraxetin	4	0	1.37728	0.19396	0.0969799		FRZ_MES 6.5_sideretin
							FeCl3_MES 6.5_scopolin	5	0	21.1824	2.8078	1.25569		FeCl3_MES 6.5_esculin	5	0	0.0247565	0.00559106	0.0025004		FRZ_MOPS_fraxin	4	0	13.9944	0.914028	0.457014		FeCl3_MES 6.5_scopoletin	5	0	0.21978	0.0431798	0.0193106									FRZ_MOPS_fraxetin	4	0	4.36497	0.285768	0.142884		FRZ_MOPS_sideretin
Source of Variation	DF	SS	MS	F	P		FeCl3_MOPS_scopolin	5	0	18.0914	2.35948	1.05519		FeCl3_MOPS_esculin	5	0	0.10616	0.0245878	0.010996		FeCl3_MES 5.6_fraxin	5	0	0.252899	0.0396533	0.0177335		FeCl3_MOPS_scopoletin	5	0	0.130625	0.0425919	0.0190477									FeCl3_MES 5.6_fraxetin	5	0	0.0540634	0.00787854	0.00352339		FeCl3_MES 5.6_sideretin
Between Groups	5	6935125	1387025	18873	<0,001																FeCl3_MES 6.5_fraxin	5	0	2.43709	0.267934	0.119824																FeCl3_MES 6.5_fraxetin	5	0	0.362464	0.0421141	0.018834		FeCl3_MES 6.5_sideretin
Residual	18	1322833	73491				Source of Variation	DF	SS	MS	F	P		Source of Variation	DF	SS	MS	F	P		FeCl3_MOPS_fraxin	5	0	12.7951	2.09729	0.937936		Source of Variation	DF	SS	MS	F	P		Source of Variation	DF	SS	MS	F	P		FeCl3_MOPS_fraxetin	5	0	4.36691	1.16507	0.521036		FeCl3_MOPS_sideretin
Total	23	8257958					Between Groups	5	12827	2565.5	118.7	1.16e-14		Between Groups	5	0.19248	0.0385	115.3	4.85e-14									Between Groups	5	1.5167	0.30335	39.75	5.18e-10		Between Groups	3	0.018874	0.006291	16	0.000119
							Residual	21	454	21.6				Residual	20	0.00668	0.00033				Source of Variation	DF	SS	MS	F	P		Residual	21	0.1602	0.00763				Residual	13	0.005113	0.000393				Source of Variation	DF	SS	MS	F	P		Source of Variation
There is a statistically significant difference (P = <0,001).							Total	26	13281					Total	25	0.19916					Between Groups	5	57.87	11.575	796.4	<2E-16		Total	26	1.6769					Total	16	0.023987					Between Groups	5	78.38	15.68	515.9	<2E-16		Between Groups
																					Residual	21	0.31	0.015																		Residual	21	0.64	0.03				Residual
Power of performed test with alpha = 0,050: 1,000							There is a statistically significant difference (P = <0,001).							There is a statistically significant difference (P = <0,001).							Total	26	58.18					There is a statistically significant difference (P = <0,001).							Welchs ANOVA One-way analysis of mean (not assuming equal variances)							Total	26	79.02					Total
Comparisons for factor:							Power of performed test with alpha = 0,050: 1,000							Power of performed test with alpha = 0,050: 1,000							There is a statistically significant difference (P = <0,001).							Power of performed test with alpha = 0,050: 1,000							F=9.4292							There is a statistically significant difference (P = <0,001).							There is a statistically significant difference (P = <0,001).
Comparison	Diff of Means	p	q	P	P<0,050																														num df=3
FeCl3_pH56 vs. noFe_pH56	48350	6	11890	<0,001	Yes		All Pairwise Multiple Comparison Procedures (Tukey Test):							All Pairwise Multiple Comparison Procedures (Tukey Test):							Power of performed test with alpha = 0,050: 1,000							All Pairwise Multiple Comparison Procedures (Tukey Test):							P=0.00984							Power of performed test with alpha = 0,050: 1,000							Power of performed test with alpha = 0,050: 1,000
FeCl3_pH56 vs. noFe_pH65	44267	6	9999	<0,001	Yes
FeCl3_pH56 vs. FeCl3_pH75	30850	6	7587	<0,001	Yes		Comparisons for factor:							Comparisons for factor:							All Pairwise Multiple Comparison Procedures (Tukey Test):							Comparisons for factor:							Post hoc Games-Howell test (confidence level = 0.05)							All Pairwise Multiple Comparison Procedures (Tukey Test):							All Pairwise Multiple Comparison Procedures (Tukey Test):
FeCl3_pH56 vs. noFe_pH75	23267	6	5256	0,017	Yes		Comparison	Diff of Means	p	q	P	P<0,050		Comparison	Diff of Means	p	q	P	P<0,050									Comparison	Diff of Means	p	q	P	P<0,050		group1	group2	estimate	conf.low	conf.high	p.adj	P<0,050
FeCl3_pH56 vs. FeCl3_pH65	16400	6	4278	0,068	No		FeCl3_MES 6.5_scopolin-FeCl3_MES 5.6_scopolin	-0.567025	-9.76587	8.63182	0.999957	No		FeCl3_MES 6.5_esculin-FeCl3_MES 5.6_esculin	-0.0122424	-0.0485609	0.0240761	0.891446	No		Comparisons for factor:							FeCl3_MES 6.5_scopoletin-FeCl3_MES 5.6_scopoletin	-0.00614531	-0.178988	0.166697	0.999997	No		FeCl3_MOPS_esculetin	FRZ_MES 5.6_esculetin	-0.00738	-0.0111	-0.0036	0.744	No	Comparisons for factor:							Comparisons for factor:
FeCl3_pH65 vs. noFe_pH56	31950	6	7857	<0,001	Yes		FeCl3_MOPS_scopolin-FeCl3_MES 5.6_scopolin	-3.65796	-12.8568	5.54089	0.810544	No		FeCl3_MOPS_esculin-FeCl3_MES 5.6_esculin	0.0691609	0.0328424	0.105479	9.64e-05	Yes		Comparison	Diff of Means	p	q	P	P<0,050		FeCl3_MOPS_scopoletin-FeCl3_MES 5.6_scopoletin	-0.0952999	-0.268143	0.0775429	0.531445	No		FeCl3_MOPS_esculetin	FRZ_MES 6.5_esculetin	0.0197	0.0144	0.025	0.292	No	Comparison	Diff of Means	p	q	P	P<0,050		Comparison
FeCl3_pH65 vs. noFe_pH65	27867	6	6295	0,004	Yes		FRZ_MES 5.6_scopolin-FeCl3_MES 5.6_scopolin	54.3344	44.5775	64.0912	0	Yes		FRZ_MES 5.6_esculin-FeCl3_MES 5.6_esculin	0.0671751	0.0252382	0.109112	0.0007831	Yes		FeCl3_MES 6.5_fraxin-FeCl3_MES 5.6_fraxin	2.27029	2.03175	2.50883	0	Yes		FRZ_MES 5.6_scopoletin-FeCl3_MES 5.6_scopoletin	0.439548	0.256221	0.622876	3.1e-06	Yes		FeCl3_MOPS_esculetin	FRZ_MOPS_esculetin	0.079	0.0695	0.0884	0.042	Yes	FeCl3_MES 6.5_fraxetin-FeCl3_MES 5.6_fraxetin	1.90578	1.56087	2.2507	0	Yes		FeCl3_MES 6.5_sideretin-FeCl3_MES 5.6_sideretin
FeCl3_pH65 vs. FeCl3_pH75	14450	6	3554	0,172	No		FRZ_MES 6.5_scopolin-FeCl3_MES 5.6_scopolin	37.2679	27.5111	47.0248	0	Yes		FRZ_MES 6.5_esculin-FeCl3_MES 5.6_esculin	0.104845	0.0663232	0.143366	6e-07	Yes		FeCl3_MOPS_fraxin-FeCl3_MES 5.6_fraxin	3.92234	3.68379	4.16088	0	Yes		FRZ_MES 6.5_scopoletin-FeCl3_MES 5.6_scopoletin	0.341449	0.158121	0.524776	0.0001137	Yes		FRZ_MES 5.6_esculetin	FRZ_MES 6.5_esculetin	0.0271	0.0228	0.0313	0.096	No	FeCl3_MOPS_fraxetin-FeCl3_MES 5.6_fraxetin	4.37237	4.02746	4.71729	0	Yes		FeCl3_MOPS_sideretin-FeCl3_MES 5.6_sideretin
FeCl3_pH65 vs. noFe_pH75	6867	6	1551	0,876	Do Not Test		FRZ_MOPS_scopolin-FeCl3_MES 5.6_scopolin	28.0365	18.2797	37.7934	2e-07	Yes		FRZ_MOPS_esculin-FeCl3_MES 5.6_esculin	0.24997	0.211448	0.288491	0	Yes		FRZ_MES 5.6_fraxin-FeCl3_MES 5.6_fraxin	1.65292	1.39991	1.90594	0	Yes		FRZ_MOPS_scopoletin-FeCl3_MES 5.6_scopoletin	0.508046	0.324719	0.691374	3e-07	Yes		FRZ_MES 5.6_esculetin	FRZ_MOPS_esculetin	0.0864	0.0775	0.0952	0.04	Yes	FRZ_MES 5.6_fraxetin-FeCl3_MES 5.6_fraxetin	0.808435	0.442599	1.17427	1.05e-05	Yes		FRZ_MES 5.6_sideretin-FeCl3_MES 5.6_sideretin
noFe_pH75 vs. noFe_pH56	25083	6	5418	0,013	Yes		FeCl3_MOPS_scopolin-FeCl3_MES 6.5_scopolin	-3.09093	-12.2898	6.10791	0.894808	No		FeCl3_MOPS_esculin-FeCl3_MES 6.5_esculin	0.0814033	0.0450848	0.117722	1.04e-05	Yes		FRZ_MES 6.5_fraxin-FeCl3_MES 5.6_fraxin	3.51471	3.2617	3.76772	0	Yes		FeCl3_MOPS_scopoletin-FeCl3_MES 6.5_scopoletin	-0.0891545	-0.261997	0.0836883	0.599048	No		FRZ_MES 6.5_esculetin	FRZ_MOPS_esculetin	0.0593	0.0496	0.0689	0.101	No	FRZ_MES 6.5_fraxetin-FeCl3_MES 5.6_fraxetin	3.23823	2.87239	3.60406	0	Yes		FRZ_MES 6.5_sideretin-FeCl3_MES 5.6_sideretin
noFe_pH75 vs. noFe_pH65	21000	6	4243	0,071	No		FRZ_MES 5.6_scopolin-FeCl3_MES 6.5_scopolin	54.9014	45.1445	64.6582	0	Yes		FRZ_MES 5.6_esculin-FeCl3_MES 6.5_esculin	0.0794175	0.0374806	0.121355	0.0001036	Yes		FRZ_MOPS_fraxin-FeCl3_MES 5.6_fraxin	4.02133	3.76832	4.27434	0	Yes		FRZ_MES 5.6_scopoletin-FeCl3_MES 6.5_scopoletin	0.445694	0.262366	0.629021	2.5e-06	Yes									FRZ_MOPS_fraxetin-FeCl3_MES 5.6_fraxetin	4.39828	4.03245	4.76412	0	Yes		FRZ_MOPS_sideretin-FeCl3_MES 5.6_sideretin
noFe_pH75 vs. FeCl3_pH75	7583	6	1638	0,850	Do Not Test		FRZ_MES 6.5_scopolin-FeCl3_MES 6.5_scopolin	37.8349	28.0781	47.5918	0	Yes		FRZ_MES 6.5_esculin-FeCl3_MES 6.5_esculin	0.117087	0.0785656	0.155609	1e-07	Yes		FeCl3_MOPS_fraxin-FeCl3_MES 6.5_fraxin	1.65204	1.4135	1.89059	0	Yes		FRZ_MES 6.5_scopoletin-FeCl3_MES 6.5_scopoletin	0.347594	0.164266	0.530921	8.99e-05	Yes									FeCl3_MOPS_fraxetin-FeCl3_MES 6.5_fraxetin	2.46659	2.12168	2.8115	0	Yes		FeCl3_MOPS_sideretin-FeCl3_MES 6.5_sideretin
FeCl3_pH75 vs. noFe_pH56	17500	6	4083	0,088	No		FRZ_MOPS_scopolin-FeCl3_MES 6.5_scopolin	28.6036	18.8467	38.3604	1e-07	Yes		FRZ_MOPS_esculin-FeCl3_MES 6.5_esculin	0.262212	0.22369	0.300734	0	Yes		FRZ_MES 5.6_fraxin-FeCl3_MES 6.5_fraxin	-0.61737	-0.870382	-0.364358	2.3e-06	Yes		FRZ_MOPS_scopoletin-FeCl3_MES 6.5_scopoletin	0.514192	0.330864	0.697519	2e-07	Yes									FRZ_MES 5.6_fraxetin-FeCl3_MES 6.5_fraxetin	-1.09735	-1.46318	-0.731513	1e-07	Yes		FRZ_MES 5.6_sideretin-FeCl3_MES 6.5_sideretin
FeCl3_pH75 vs. noFe_pH65	13417	6	2898	0,355	Do Not Test		FRZ_MES 5.6_scopolin-FeCl3_MOPS_scopolin	57.9923	48.2355	67.7492	0	Yes		FRZ_MES 5.6_esculin-FeCl3_MOPS_esculin	-0.00198575	-0.0439227	0.0399512	0.999988	No		FRZ_MES 6.5_fraxin-FeCl3_MES 6.5_fraxin	1.24442	0.991406	1.49743	0	Yes		FRZ_MES 5.6_scopoletin-FeCl3_MOPS_scopoletin	0.534848	0.351521	0.718176	1e-07	Yes									FRZ_MES 6.5_fraxetin-FeCl3_MES 6.5_fraxetin	1.33244	0.966607	1.69828	0	Yes		FRZ_MES 6.5_sideretin-FeCl3_MES 6.5_sideretin
noFe_pH65 vs. noFe_pH56	4083	6	0,882	0,988	Do Not Test		FRZ_MES 6.5_scopolin-FeCl3_MOPS_scopolin	40.9259	31.169	50.6827	0	Yes		FRZ_MES 6.5_esculin-FeCl3_MOPS_esculin	0.0356839	-0.00283772	0.0742055	0.0795071	No		FRZ_MOPS_fraxin-FeCl3_MES 6.5_fraxin	1.75104	1.49803	2.00405	0	Yes		FRZ_MES 6.5_scopoletin-FeCl3_MOPS_scopoletin	0.436748	0.253421	0.620076	3.4e-06	Yes									FRZ_MOPS_fraxetin-FeCl3_MES 6.5_fraxetin	2.4925	2.12667	2.85834	0	Yes		FRZ_MOPS_sideretin-FeCl3_MES 6.5_sideretin
							FRZ_MOPS_scopolin-FeCl3_MOPS_scopolin	31.6945	21.9377	41.4514	0	Yes		FRZ_MOPS_esculin-FeCl3_MOPS_esculin	0.180809	0.142287	0.21933	0	Yes		FRZ_MES 5.6_fraxin-FeCl3_MOPS_fraxin	-2.26941	-2.52243	-2.0164	0	Yes		FRZ_MOPS_scopoletin-FeCl3_MOPS_scopoletin	0.603346	0.420019	0.786674	0	Yes									FRZ_MES 5.6_fraxetin-FeCl3_MOPS_fraxetin	-3.56394	-3.92977	-3.1981	0	Yes		FRZ_MES 5.6_sideretin-FeCl3_MOPS_sideretin
							FRZ_MES 6.5_scopolin-FRZ_MES 5.6_scopolin	-17.0664	-27.3511	-6.78183	0.0004812	Yes		FRZ_MES 6.5_esculin-FRZ_MES 5.6_esculin	0.0376696	-0.00618914	0.0815284	0.119225	No		FRZ_MES 6.5_fraxin-FeCl3_MOPS_fraxin	-0.407624	-0.660637	-0.154612	0.0006809	Yes		FRZ_MES 6.5_scopoletin-FRZ_MES 5.6_scopoletin	-0.0980999	-0.291344	0.0951442	0.614625	No									FRZ_MES 6.5_fraxetin-FeCl3_MOPS_fraxetin	-1.13415	-1.49998	-0.76831	0	Yes		FRZ_MES 6.5_sideretin-FeCl3_MOPS_sideretin
							FRZ_MOPS_scopolin-FRZ_MES 5.6_scopolin	-26.2978	-36.5825	-16.0132	1.1e-06	Yes		FRZ_MOPS_esculin-FRZ_MES 5.6_esculin	0.182795	0.138936	0.226653	0	Yes		FRZ_MOPS_fraxin-FeCl3_MOPS_fraxin	0.0989957	-0.154017	0.352008	0.820393	No		FRZ_MOPS_scopoletin-FRZ_MES 5.6_scopoletin	0.068498	-0.124746	0.261742	0.87225	No									FRZ_MOPS_fraxetin-FeCl3_MOPS_fraxetin	0.0259124	-0.339923	0.391748	0.999914	No		FRZ_MOPS_sideretin-FeCl3_MOPS_sideretin
							FRZ_MOPS_scopolin-FRZ_MES 6.5_scopolin	-9.23138	-19.516	1.05325	0.0952467	No		FRZ_MOPS_esculin-FRZ_MES 6.5_esculin	0.145125	0.10452	0.18573	0	Yes		FRZ_MES 6.5_fraxin-FRZ_MES 5.6_fraxin	1.86179	1.59509	2.12849	0	Yes		FRZ_MOPS_scopoletin-FRZ_MES 6.5_scopoletin	0.166598	-0.0266463	0.359842	0.11779	No									FRZ_MES 6.5_fraxetin-FRZ_MES 5.6_fraxetin	2.42979	2.04417	2.81542	0	Yes		FRZ_MES 6.5_sideretin-FRZ_MES 5.6_sideretin
																					FRZ_MOPS_fraxin-FRZ_MES 5.6_fraxin	2.36841	2.10171	2.63511	0	Yes																FRZ_MOPS_fraxetin-FRZ_MES 5.6_fraxetin	3.58985	3.20423	3.97547	0	Yes		FRZ_MOPS_sideretin-FRZ_MES 5.6_sideretin
																					FRZ_MOPS_fraxin-FRZ_MES 6.5_fraxin	0.50662	0.239922	0.773319	8.76e-05	Yes																FRZ_MOPS_fraxetin-FRZ_MES 6.5_fraxetin	1.16006	0.774433	1.54568	1e-07	Yes		FRZ_MOPS_sideretin-FRZ_MES 6.5_sideretin
[truncated: 5 more columns]

## Sheet: Fig. S4
Supplemental Data. Paffrath et al. (2023). Coumarin-mediated reduction of ferric Fe. Plant Cell.
Suppl. Fig. S4 A
Scopolin							Esculin							Fraxin							Scopoletin							Esculetin							Fraxetin							Sideretin
data log-transformed for statistical analysis							data log-transformed for statistical analysis							data log-transformed for statistical analysis							data log-transformed for statistical analysis							Esculetin							data log-transformed for statistical analysis							Normality test (Shapiro-Wilk)	Failed	(P=0.003255)
Normality test (Shapiro-Wilk)	Passed	(P=0.9694)					Normality test (Shapiro-Wilk)	Passed	(P=0.195)					Normality test (Shapiro-Wilk)	Passed	(P=0.9973)					Normality test (Shapiro-Wilk)	Passed	(P=0.5807)					Normality test Col-0	Passed	(P=0.2908)					Normality test (Shapiro-Wilk)	Passed	(P=0.07624)					Kruskal-Wallis One Way Analysis of Variance on Ranks
																												Normality test s8h-2	Passed	(P=0.705)												Group	N	Missing	Median	0.25	0.75
Equal Variance Test (Levene's)	Passed	(P=0.386)					Equal Variance Test (Levene's)	Passed	(P=0.6442)					Equal Variance Test (Levene's)	Passed	(P=0.3501)					Equal Variance Test (Levene's)	Passed	(P=0.6933)					F test to compare variances	Passed	(P=0.15)	(F = 0.19655)				Equal Variance Test (Levene's)	Passed	(P=0.6917)					Col_MES56_sideretin	5	0	0.118296	0.109827	0.130677
																																										Col_MES65_sideretin	5	0	0.532894	0.509049	0.577948
Group Name	N	Missing	Mean	Std Dev	SEM		Group Name	N	Missing	Mean	Std Dev	SEM		Group Name	N	Missing	Mean	Std Dev	SEM		Group Name	N	Missing	Mean	Std Dev	SEM									Group Name	N	Missing	Mean	Std Dev	SEM		Col_MOPS_sideretin	5	0	0.38846	0.265436	0.430446
Col_MES56_scopolin	5	0	21.7	2.31	1.03		Col_MES56_esculin	5	0	0.037	0.00518	0.00232		Col_MES56_fraxin	5	0	0.253	0.0397	0.0177		Col_MES56_scopoletin	5	0	0.226	0.0468	0.0209		Group Name	N	Missing	Mean	Std Dev	SEM		Col_MES56_fraxetin	5	0	0.0541	0.00788	0.00352		s8h_MES56_sideretin	4	0	0.000330174	0.000311872	0.00132983
Col_MES65_scopolin	5	0	21.2	2.81	1.26		Col_MES65_esculin	5	0	0.0248	0.00559	0.0025		Col_MES65_fraxin	5	0	2.44	0.268	0.12		Col_MES65_scopoletin	5	0	0.22	0.0432	0.0193		Col_MOPS_esculetin	5	0	0.0134	0.0147	0.00656		Col_MES65_fraxetin	5	0	0.362	0.0421	0.0188		s8h_MES65_sideretin	4	0	0.0035737	0.00295043	0.00470361
Col_MOPS_scopolin	5	0	18.1	2.36	1.06		Col_MOPS_esculin	5	0	0.106	0.0246	0.011		Col_MOPS_fraxin	5	0	12.8	2.1	0.938		Col_MOPS_scopoletin	5	0	0.131	0.0426	0.019		s8h_MOPS_esculetin	4	0	0.0562	0.0331	0.0165		Col_MOPS_fraxetin	5	0	4.37	1.17	0.521		s8h_MOPS_sideretin	4	0	0.00497925	0.00440948	0.0053924
cyp82C4_MES56_scopolin	4	0	45.5	5.35	2.68		cyp82C4_MES56_esculin	4	0	0.0644	0.0102	0.0051		cyp82C4_MES56_fraxin	4	0	11.6	1.43	0.714		cyp82C4_MES56_scopoletin	4	0	0.175	0.0173	0.00865									cyp82C4_MES56_fraxetin	4	0	1.59	0.169	0.0846		cyp82C4_MES56_sideretin	4	0	0.00558952	0.00538243	0.00592194
cyp82C4_MES65_scopolin	4	0	36	3.65	1.83		cyp82C4_MES65_esculin	4	0	0.136	0.0228	0.0114		cyp82C4_MES65_fraxin	4	0	26.4	0.885	0.443		cyp82C4_MES65_scopoletin	3	0	0.526	0.0107	0.0062		Unpaired t-test, two-tailed							cyp82C4_MES65_fraxetin	4	0	11.7	2.52	1.26		cyp82C4_MES65_sideretin	4	0	0.0125274	0.0118462	0.0129727
cyp82C4_MOPS_scopolin	4	0	46.6	1.53	0.763		cyp82C4_MOPS_esculin	4	0	0.212	0.0134	0.00671		cyp82C4_MOPS_fraxin	4	0	22.1	0.767	0.383		cyp82C4_MOPS_scopoletin	4	0	0.178	0.0367	0.0184									cyp82C4_MOPS_fraxetin	4	0	9.18	0.802	0.401		cyp82C4_MOPS_sideretin	4	0	0.00873689	0.00777139	0.00971733
pdr9_MES56_scopolin	4	0	61.8	7.28	3.64		pdr9_MES56_esculin	4	0	0.538	0.0636	0.0318		pdr9_MES56_fraxin	4	0	0.558	0.12	0.0599		pdr9_MES56_scopoletin	3	0	0.33	0.144	0.0829		Comparison	Diff of Means	t	DF	P			pdr9_MES56_fraxetin	3	0	0.0388	0.0103	0.00596		pdr9_MES56_sideretin	4	0	0.890286	0.716432	1.63006
pdr9_MES65_scopolin	4	0	42.3	7.24	3.62		pdr9_MES65_esculin	4	0	1.15	0.28	0.14		pdr9_MES65_fraxin	4	0	6.84	1.3	0.648		pdr9_MES65_scopoletin	4	0	0.261	0.0637	0.0318		s8h_MOPS_esculetin-Col_MOPS_esculetin		-2.6233	7	0.03424			pdr9_MES65_fraxetin	4	0	0.327	0.0714	0.0357		pdr9_MES65_sideretin	4	0	1.43056	1.31723	1.55309
pdr9_MOPS_scopolin	4	0	72.6	5.85	2.93		pdr9_MOPS_esculin	4	0	2.9	0.196	0.0978		pdr9_MOPS_fraxin	4	0	46	3.49	1.74		pdr9_MOPS_scopoletin	4	0	0.566	0.144	0.0721									pdr9_MOPS_fraxetin	4	0	4.04	1.35	0.675		pdr9_MOPS_sideretin	4	0	1.41845	1.32272	1.46744
s8h_MES56_scopolin	4	0	81.5	15.5	7.75		s8h_MES56_esculin	4	0	0.0364	0.0048	0.0024									s8h_MES56_scopoletin	4	0	0.731	0.0617	0.0309									s8h_MOPS_fraxetin	4	0	0.0573	0.00727	0.00363
s8h_MES65_scopolin	4	0	113	6.79	3.39		s8h_MES65_esculin	4	0	0.023	0.00801	0.004									s8h_MES65_scopoletin	4	0	1.49	0.132	0.0661																Comparison of Multiple Means by Kruskal-Wallis Test
s8h_MOPS_scopolin	4	0	128	12.7	6.35		s8h_MOPS_esculin	4	0	0.139	0.0145	0.00726									s8h_MOPS_scopoletin	4	0	3.08	0.552	0.276
																																			Source of Variation	DF	SS	MS	F	P		Kruskal-Wallis Rank sum test
Source of Variation	DF	SS	MS	F	P		Source of Variation	DF	SS	MS	F	P		Source of Variation	DF	SS	MS	F	P		Source of Variation	DF	SS	MS	F	P									Between Groups	9	176.32	19.591	426.7	<2E-16
Between Groups	11	20.362	1.8511	127.5	<2E-16		Between Groups	11	109.6	9.96	259	<2E-16		Between Groups	8	113.7	14.212	732.1	<2E-16		Between Groups	11	42.01	3.819	81.78	<2E-16									Residual	32	1.47	0.046				H=46.658 with 11 degrees of freedom (P = 2.473E06).
Residual	39	0.566	0.0145				Residual	39	1.5	0.038				Residual	30	0.58	0.019				Residual	37	1.73	0.047											Total	41	177.79
Total	50	20.928					Total	50	111.1					Total	38	114.28					Total	48	43.74																			All Pairwise Multiple Comparison Procedures (Dunn Test with alpha=0,05):
																																			There is a statistically significant difference (P = <0,001).							p-values adjusted with the Benjamini-Hochberg method
There is a statistically significant difference (P = <0,001).							There is a statistically significant difference (P = <0,001).							There is a statistically significant difference (P = <0,001).							There is a statistically significant difference (P = <0,001).																					Comparison	Z	P.unadj	P.adj	P<0,05
																																			Power of performed test with alpha = 0,050: 1,000							Col_MES56_sideretin - Col_MES65_sideretin	-1.08444	0.278172	0.426961	No
Power of performed test with alpha = 0,050: 1,000							Power of performed test with alpha = 0,050: 1,000							Power of performed test with alpha = 0,050: 1,000							Power of performed test with alpha = 0,050: 1,000																					Col_MES56_sideretin - Col_MOPS_sideretin	-0.619677	0.53547	0.654464	No
																																			All Pairwise Multiple Comparison Procedures (Tukey Test):							Col_MES65_sideretin - Col_MOPS_sideretin	0.464758	0.642105	0.706315	No
All Pairwise Multiple Comparison Procedures (Tukey Test):							All Pairwise Multiple Comparison Procedures (Tukey Test):							All Pairwise Multiple Comparison Procedures (Tukey Test):							All Pairwise Multiple Comparison Procedures (Tukey Test):																					Col_MES56_sideretin - cyp82C4_MES56_sideretin	1.51276	0.130341	0.253015	No
																																			Comparisons for factor:							Col_MES65_sideretin - cyp82C4_MES56_sideretin	2.53517	0.0112392	0.0390414	Yes
Comparisons for factor:							Comparisons for factor:							Comparisons for factor:							Comparisons for factor:														Comparison	Diff of Means	p	q	P	P<0,050		Col_MOPS_sideretin - cyp82C4_MES56_sideretin	2.09699	0.035994	0.0950242	No
Comparison	Diff of Means	p	q	P	P<0,050		Comparison	Diff of Means	p	q	P	P<0,050		Comparison	Diff of Means	p	q	P	P<0,050		Comparison	Diff of Means	p	q	P	P<0,050									Col_MES65_fraxetin-Col_MES56_fraxetin	1.90578	1.44564	2.36593	0	Yes		Col_MES56_sideretin - cyp82C4_MES65_sideretin	0.469476	0.638729	0.714511	No
Col_MES65_scopolin-Col_MES56_scopolin	-0.029498	-0.294102	0.235106	1	No		Col_MES65_esculin-Col_MES56_esculin	-0.416353	-0.847108	0.0144025	0.0662064	No		Col_MES65_fraxin-Col_MES56_fraxin	2.27029	1.97618	2.5644	0	Yes		Col_MES65_scopoletin-Col_MES56_scopoletin	-0.0268172	-0.503035	0.449401	1	No									Col_MOPS_fraxetin-Col_MES56_fraxetin	4.37237	3.91223	4.83252	0	Yes		Col_MES65_sideretin - cyp82C4_MES65_sideretin	1.49189	0.135728	0.248834	No
Col_MOPS_scopolin-Col_MES56_scopolin	-0.186075	-0.450679	0.0785297	0.403812	No		Col_MOPS_esculin-Col_MES56_esculin	1.03898	0.608223	1.46973	0	Yes		Col_MOPS_fraxin-Col_MES56_fraxin	3.92234	3.62823	4.21645	0	Yes		Col_MOPS_scopoletin-Col_MES56_scopoletin	-0.570391	-1.04661	-0.0941729	0.0082685	Yes									cyp82C4_MES56_fraxetin-Col_MES56_fraxetin	3.38573	2.89768	3.87379	0	Yes		Col_MOPS_sideretin - cyp82C4_MES65_sideretin	1.05371	0.292014	0.438021	No
cyp82C4_MES56_scopolin-Col_MES56_scopolin	0.738564	0.457908	1.01922	0	Yes		cyp82C4_MES56_esculin-Col_MES56_esculin	0.553286	0.0964011	1.01017	0.0071204	Yes		cyp82C4_MES56_fraxin-Col_MES56_fraxin	3.82825	3.5163	4.1402	0	Yes		cyp82C4_MES56_scopoletin-Col_MES56_scopoletin	-0.243574	-0.74868	0.261532	0.865743	No									cyp82C4_MES65_fraxetin-Col_MES56_fraxetin	5.36561	4.87756	5.85367	0	Yes		cyp82C4_MES56_sideretin - cyp82C4_MES65_sideretin	-0.989743	0.3223	0.46243	No
cyp82C4_MES65_scopolin-Col_MES56_scopolin	0.504354	0.223699	0.785009	1.43e-05	Yes		cyp82C4_MES65_esculin-Col_MES56_esculin	1.29731	0.840429	1.7542	0	Yes		cyp82C4_MES65_fraxin-Col_MES56_fraxin	4.65688	4.34493	4.96883	0	Yes		cyp82C4_MES65_scopoletin-Col_MES56_scopoletin	0.861113	0.311223	1.411	0.000193	Yes									cyp82C4_MOPS_fraxetin-Col_MES56_fraxetin	5.14062	4.65257	5.62868	0	Yes		Col_MES56_sideretin - cyp82C4_MOPS_sideretin	0.912871	0.36131	0.486663	No
cyp82C4_MOPS_scopolin-Col_MES56_scopolin	0.766705	0.48605	1.04736	0	Yes		cyp82C4_MOPS_esculin-Col_MES56_esculin	1.75066	1.29377	2.20754	0	Yes		cyp82C4_MOPS_fraxin-Col_MES56_fraxin	4.47993	4.16798	4.79188	0	Yes		cyp82C4_MOPS_scopoletin-Col_MES56_scopoletin	-0.23706	-0.742166	0.268045	0.8846	No									pdr9_MES56_fraxetin-Col_MES56_fraxetin	-0.346407	-0.877734	0.18492	0.468529	No		Col_MES65_sideretin - cyp82C4_MOPS_sideretin	1.93529	0.0529552	0.120519	No
pdr9_MES56_scopolin-Col_MES56_scopolin	1.04297	0.762316	1.32363	0	Yes		pdr9_MES56_esculin-Col_MES56_esculin	2.68025	2.22336	3.13713	0	Yes		pdr9_MES56_fraxin-Col_MES56_fraxin	0.783704	0.471754	1.09565	1e-07	Yes		pdr9_MES56_scopoletin-Col_MES56_scopoletin	0.33985	-0.210039	0.88974	0.590633	No									pdr9_MES65_fraxetin-Col_MES56_fraxetin	1.79055	1.3025	2.27861	0	Yes		Col_MOPS_sideretin - cyp82C4_MOPS_sideretin	1.49711	0.134365	0.253374	No
pdr9_MES65_scopolin-Col_MES56_scopolin	0.658268	0.377612	0.938923	0	Yes		pdr9_MES65_esculin-Col_MES56_esculin	3.41528	2.9584	3.87217	0	Yes		pdr9_MES65_fraxin-Col_MES56_fraxin	3.29181	2.97986	3.60376	0	Yes		pdr9_MES65_scopoletin-Col_MES56_scopoletin	0.139005	-0.3661	0.644111	0.997752	No									pdr9_MOPS_fraxetin-Col_MES56_fraxetin	4.26492	3.77686	4.75297	0	Yes		cyp82C4_MES56_sideretin - cyp82C4_MOPS_sideretin	-0.569102	0.569287	0.683144	No
pdr9_MOPS_scopolin-Col_MES56_scopolin	1.20791	0.927257	1.48857	0	Yes		pdr9_MOPS_esculin-Col_MES56_esculin	4.36771	3.91083	4.8246	0	Yes		pdr9_MOPS_fraxin-Col_MES56_fraxin	5.2098	4.89785	5.52175	0	Yes		pdr9_MOPS_scopoletin-Col_MES56_scopoletin	0.907586	0.402481	1.41269	1.65e-05	Yes									s8h_MOPS_fraxetin-Col_MES56_fraxetin	0.0600887	-0.427966	0.548144	0.999991	No		cyp82C4_MES65_sideretin - cyp82C4_MOPS_sideretin	0.420641	0.674017	0.729265	No
s8h_MES56_scopolin-Col_MES56_scopolin	1.31204	1.03139	1.5927	0	Yes		s8h_MES56_esculin-Col_MES56_esculin	-0.0158232	-0.472708	0.441062	1	No		Col_MOPS_fraxin-Col_MES65_fraxin	1.65204	1.35793	1.94615	0	Yes		s8h_MES56_scopoletin-Col_MES56_scopoletin	1.18876	0.683659	1.69387	0	Yes									Col_MOPS_fraxetin-Col_MES65_fraxetin	2.46659	2.00645	2.92673	0	Yes		Col_MES56_sideretin - pdr9_MES56_sideretin	-1.3097	0.190298	0.306334	No
s8h_MES65_scopolin-Col_MES56_scopolin	1.64739	1.36673	1.92804	0	Yes		s8h_MES65_esculin-Col_MES56_esculin	-0.515491	-0.972376	-0.0586064	0.0157805	Yes		cyp82C4_MES56_fraxin-Col_MES65_fraxin	1.55795	1.246	1.8699	0	Yes		s8h_MES65_scopoletin-Col_MES56_scopoletin	1.89672	1.39162	2.40183	0	Yes									cyp82C4_MES56_fraxetin-Col_MES65_fraxetin	1.47995	0.991895	1.96801	0	Yes		Col_MES65_sideretin - pdr9_MES56_sideretin	-0.370548	0.710974	0.756843	No
s8h_MOPS_scopolin-Col_MES56_scopolin	1.77429	1.49363	2.05494	0	Yes		s8h_MOPS_esculin-Col_MES56_esculin	1.32923	0.872343	1.78611	0	Yes		cyp82C4_MES65_fraxin-Col_MES65_fraxin	2.38659	2.07464	2.69854	0	Yes		s8h_MOPS_scopoletin-Col_MES56_scopoletin	2.61754	2.11244	3.12265	0	Yes									cyp82C4_MES65_fraxetin-Col_MES65_fraxetin	3.45983	2.97177	3.94788	0	Yes		Col_MOPS_sideretin - pdr9_MES56_sideretin	-0.773041	0.439498	0.557825	No
Col_MOPS_scopolin-Col_MES65_scopolin	-0.156577	-0.421181	0.108028	0.655181	No		Col_MOPS_esculin-Col_MES65_esculin	1.45533	1.02458	1.88609	0	Yes		cyp82C4_MOPS_fraxin-Col_MES65_fraxin	2.20964	1.89769	2.52159	0	Yes		Col_MOPS_scopoletin-Col_MES65_scopoletin	-0.543574	-1.01979	-0.0673557	0.0141193	Yes									cyp82C4_MOPS_fraxetin-Col_MES65_fraxetin	3.23484	2.74678	3.72289	0	Yes		cyp82C4_MES56_sideretin - pdr9_MES56_sideretin	-2.58098	0.00985203	0.0361241	Yes
cyp82C4_MES56_scopolin-Col_MES65_scopolin	0.768062	0.487406	1.04872	0	Yes		cyp82C4_MES56_esculin-Col_MES65_esculin	0.969639	0.512754	1.42652	4e-07	Yes		pdr9_MES56_fraxin-Col_MES65_fraxin	-1.48659	-1.79854	-1.17464	0	Yes		cyp82C4_MES56_scopoletin-Col_MES65_scopoletin	-0.216757	-0.721863	0.288349	0.932645	No									pdr9_MES56_fraxetin-Col_MES65_fraxetin	-2.25219	-2.78352	-1.72086	0	Yes		cyp82C4_MES65_sideretin - pdr9_MES56_sideretin	-1.66466	0.0959815	0.191963	No
cyp82C4_MES65_scopolin-Col_MES65_scopolin	0.533852	0.253197	0.814507	4.5e-06	Yes		cyp82C4_MES65_esculin-Col_MES65_esculin	1.71367	1.25678	2.17055	0	Yes		pdr9_MES65_fraxin-Col_MES65_fraxin	1.02152	0.709566	1.33347	0	Yes		cyp82C4_MES65_scopoletin-Col_MES65_scopoletin	0.88793	0.338041	1.43782	0.0001151	Yes									pdr9_MES65_fraxetin-Col_MES65_fraxetin	-0.115231	-0.603286	0.372824	0.998057	No		cyp82C4_MOPS_sideretin - pdr9_MES56_sideretin	-2.05409	0.0399666	0.101454	No
cyp82C4_MOPS_scopolin-Col_MES65_scopolin	0.796203	0.515548	1.07686	0	Yes		cyp82C4_MOPS_esculin-Col_MES65_esculin	2.16701	1.71012	2.62389	0	Yes		pdr9_MOPS_fraxin-Col_MES65_fraxin	2.93951	2.62756	3.25146	0	Yes		cyp82C4_MOPS_scopoletin-Col_MES65_scopoletin	-0.210243	-0.715349	0.294863	0.944657	No									pdr9_MOPS_fraxetin-Col_MES65_fraxetin	2.35913	1.87108	2.84719	0	Yes		Col_MES56_sideretin - pdr9_MES65_sideretin	-2.0344	0.0419115	0.10245	No
pdr9_MES56_scopolin-Col_MES65_scopolin	1.07247	0.791814	1.35312	0	Yes		pdr9_MES56_esculin-Col_MES65_esculin	3.0966	2.63972	3.55349	0	Yes		cyp82C4_MES56_fraxin-Col_MOPS_fraxin	-0.094089	-0.406039	0.217861	0.982268	No		pdr9_MES56_scopoletin-Col_MES65_scopoletin	0.366668	-0.183222	0.916557	0.479182	No									s8h_MOPS_fraxetin-Col_MES65_fraxetin	-1.8457	-2.33375	-1.35764	0	Yes		Col_MES65_sideretin - pdr9_MES65_sideretin	-1.01198	0.311546	0.456935	No
pdr9_MES65_scopolin-Col_MES65_scopolin	0.687766	0.40711	0.968421	0	Yes		pdr9_MES65_esculin-Col_MES65_esculin	3.83163	3.37475	4.28852	0	Yes		cyp82C4_MES65_fraxin-Col_MOPS_fraxin	0.734546	0.422596	1.0465	3e-07	Yes		pdr9_MES65_scopoletin-Col_MES65_scopoletin	0.165822	-0.339283	0.670928	0.990165	No									cyp82C4_MES56_fraxetin-Col_MOPS_fraxetin	-0.986638	-1.47469	-0.498583	3.7e-06	Yes		Col_MOPS_sideretin - pdr9_MES65_sideretin	-1.45016	0.147014	0.262241	No
pdr9_MOPS_scopolin-Col_MES65_scopolin	1.23741	0.956755	1.51807	0	Yes		pdr9_MOPS_esculin-Col_MES65_esculin	4.78406	4.32718	5.24095	0	Yes		cyp82C4_MOPS_fraxin-Col_MOPS_fraxin	0.557594	0.245643	0.869544	4.86e-05	Yes		pdr9_MOPS_scopoletin-Col_MES65_scopoletin	0.934404	0.429298	1.43951	9.4e-06	Yes									cyp82C4_MES65_fraxetin-Col_MOPS_fraxetin	0.993238	0.505183	1.48129	3.3e-06	Yes		cyp82C4_MES56_sideretin - pdr9_MES65_sideretin	-3.36513	0.000765084	0.00721365	Yes
s8h_MES56_scopolin-Col_MES65_scopolin	1.34154	1.06088	1.62219	0	Yes		s8h_MES56_esculin-Col_MES65_esculin	0.40053	-0.0563554	0.857415	0.134007	No		pdr9_MES56_fraxin-Col_MOPS_fraxin	-3.13863	-3.45058	-2.82668	0	Yes		s8h_MES56_scopoletin-Col_MES65_scopoletin	1.21558	0.710476	1.72069	0	Yes									cyp82C4_MOPS_fraxetin-Col_MOPS_fraxetin	0.768248	0.280193	1.2563	0.0002773	Yes		cyp82C4_MES65_sideretin - pdr9_MES65_sideretin	-2.37538	0.0175307	0.0550965	No
s8h_MES65_scopolin-Col_MES65_scopolin	1.67689	1.39623	1.95754	0	Yes		s8h_MES65_esculin-Col_MES65_esculin	-0.0991386	-0.556024	0.357746	0.999758	No		pdr9_MES65_fraxin-Col_MOPS_fraxin	-0.630527	-0.942477	-0.318576	5.8e-06	Yes		s8h_MES65_scopoletin-Col_MES65_scopoletin	1.92354	1.41844	2.42865	0	Yes									pdr9_MES56_fraxetin-Col_MOPS_fraxetin	-4.71878	-5.25011	-4.18745	0	Yes		cyp82C4_MOPS_sideretin - pdr9_MES65_sideretin	-2.79602	0.00517354	0.0243896	Yes
s8h_MOPS_scopolin-Col_MES65_scopolin	1.80379	1.52313	2.08444	0	Yes		s8h_MOPS_esculin-Col_MES65_esculin	1.74558	1.2887	2.20247	0	Yes		pdr9_MOPS_fraxin-Col_MOPS_fraxin	1.28746	0.975514	1.59941	0	Yes		s8h_MOPS_scopoletin-Col_MES65_scopoletin	2.64436	2.13925	3.14946	0	Yes									pdr9_MES65_fraxetin-Col_MOPS_fraxetin	-2.58182	-3.06988	-2.09376	0	Yes		pdr9_MES56_sideretin - pdr9_MES65_sideretin	-0.534522	0.59298	0.686609	No
cyp82C4_MES56_scopolin-Col_MOPS_scopolin	0.924638	0.643983	1.20529	0	Yes		cyp82C4_MES56_esculin-Col_MOPS_esculin	-0.485692	-0.942577	-0.0288073	0.0287622	Yes		cyp82C4_MES65_fraxin-cyp82C4_MES56_fraxin	0.828635	0.499811	1.15746	1e-07	Yes		cyp82C4_MES56_scopoletin-Col_MOPS_scopoletin	0.326817	-0.178289	0.831923	0.523932	No									pdr9_MOPS_fraxetin-Col_MOPS_fraxetin	-0.107454	-0.595509	0.380601	0.998867	No		Col_MES56_sideretin - pdr9_MOPS_sideretin	-2.00832	0.0446097	0.105151	No
cyp82C4_MES65_scopolin-Col_MOPS_scopolin	0.690429	0.409774	0.971084	0	Yes		cyp82C4_MES65_esculin-Col_MOPS_esculin	0.258336	-0.198549	0.715221	0.713453	No		cyp82C4_MOPS_fraxin-cyp82C4_MES56_fraxin	0.651683	0.322858	0.980507	8.3e-06	Yes		cyp82C4_MES65_scopoletin-Col_MOPS_scopoletin	1.4315	0.881614	1.98139	0	Yes									s8h_MOPS_fraxetin-Col_MOPS_fraxetin	-4.31228	-4.80034	-3.82423	0	Yes		Col_MES65_sideretin - pdr9_MOPS_sideretin	-0.985901	0.324182	0.455234	No
cyp82C4_MOPS_scopolin-Col_MOPS_scopolin	0.95278	0.672124	1.23343	0	Yes		cyp82C4_MOPS_esculin-Col_MOPS_esculin	0.711678	0.254793	1.16856	0.0001939	Yes		pdr9_MES56_fraxin-cyp82C4_MES56_fraxin	-3.04454	-3.37337	-2.71572	0	Yes		cyp82C4_MOPS_scopoletin-Col_MOPS_scopoletin	0.333331	-0.171775	0.838436	0.494637	No									cyp82C4_MES65_fraxetin-cyp82C4_MES56_fraxetin	1.97988	1.46542	2.49433	0	Yes		Col_MOPS_sideretin - pdr9_MOPS_sideretin	-1.42408	0.154424	0.26821	No
pdr9_MES56_scopolin-Col_MOPS_scopolin	1.22905	0.948391	1.5097	0	Yes		pdr9_MES56_esculin-Col_MOPS_esculin	1.64127	1.18439	2.09816	0	Yes		pdr9_MES65_fraxin-cyp82C4_MES56_fraxin	-0.536438	-0.865263	-0.207613	0.0002041	Yes		pdr9_MES56_scopoletin-Col_MOPS_scopoletin	0.910242	0.360352	1.46013	7.48e-05	Yes									cyp82C4_MOPS_fraxetin-cyp82C4_MES56_fraxetin	1.75489	1.24043	2.26934	0	Yes		cyp82C4_MES56_sideretin - pdr9_MOPS_sideretin	-3.34038	0.000836627	0.00690217	Yes
pdr9_MES65_scopolin-Col_MOPS_scopolin	0.844342	0.563687	1.125	0	Yes		pdr9_MES65_esculin-Col_MOPS_esculin	2.3763	1.91942	2.83319	0	Yes		pdr9_MOPS_fraxin-cyp82C4_MES56_fraxin	1.38155	1.05273	1.71038	0	Yes		pdr9_MES65_scopoletin-Col_MOPS_scopoletin	0.709396	0.204291	1.2145	0.0010445	Yes									pdr9_MES56_fraxetin-cyp82C4_MES56_fraxetin	-3.73214	-4.28782	-3.17647	0	Yes		cyp82C4_MES65_sideretin - pdr9_MOPS_sideretin	-2.35064	0.0187411	0.0562234	No
pdr9_MOPS_scopolin-Col_MOPS_scopolin	1.39399	1.11333	1.67464	0	Yes		pdr9_MOPS_esculin-Col_MOPS_esculin	3.32873	2.87185	3.78562	0	Yes		cyp82C4_MOPS_fraxin-cyp82C4_MES65_fraxin	-0.176953	-0.505777	0.151872	0.684211	No		pdr9_MOPS_scopoletin-Col_MOPS_scopoletin	1.47798	0.972872	1.98308	0	Yes									pdr9_MES65_fraxetin-cyp82C4_MES56_fraxetin	-1.59518	-2.10964	-1.08073	0	Yes		cyp82C4_MOPS_sideretin - pdr9_MOPS_sideretin	-2.77128	0.00558362	0.0230324	Yes
s8h_MES56_scopolin-Col_MOPS_scopolin	1.49812	1.21746	1.77877	0	Yes		s8h_MES56_esculin-Col_MOPS_esculin	-1.0548	-1.51169	-0.597917	1e-07	Yes		pdr9_MES56_fraxin-cyp82C4_MES65_fraxin	-3.87318	-4.202	-3.54435	0	Yes		s8h_MES56_scopoletin-Col_MOPS_scopoletin	1.75916	1.25405	2.26426	0	Yes									pdr9_MOPS_fraxetin-cyp82C4_MES56_fraxetin	0.879184	0.364729	1.39364	7.55e-05	Yes		pdr9_MES56_sideretin - pdr9_MOPS_sideretin	-0.511614	0.608921	0.69291	No
s8h_MES65_scopolin-Col_MOPS_scopolin	1.83346	1.55281	2.11412	0	Yes		s8h_MES65_esculin-Col_MOPS_esculin	-1.55447	-2.01135	-1.09758	0	Yes		pdr9_MES65_fraxin-cyp82C4_MES65_fraxin	-1.36507	-1.6939	-1.03625	0	Yes		s8h_MES65_scopoletin-Col_MOPS_scopoletin	2.46711	1.96201	2.97222	0	Yes									s8h_MOPS_fraxetin-cyp82C4_MES56_fraxetin	-3.32565	-3.8401	-2.81119	0	Yes		pdr9_MES65_sideretin - pdr9_MOPS_sideretin	0.0247436	0.980259	0.980259	No
s8h_MOPS_scopolin-Col_MOPS_scopolin	1.96036	1.67971	2.24102	0	Yes		s8h_MOPS_esculin-Col_MOPS_esculin	0.290249	-0.166636	0.747134	0.555148	No		pdr9_MOPS_fraxin-cyp82C4_MES65_fraxin	0.552918	0.224093	0.881742	0.0001287	Yes		s8h_MOPS_scopoletin-Col_MOPS_scopoletin	3.18793	2.68283	3.69304	0	Yes									cyp82C4_MOPS_fraxetin-cyp82C4_MES65_fraxetin	-0.224991	-0.739446	0.289465	0.888311	No		Col_MES56_sideretin - s8h_MES56_sideretin	2.29996	0.0214507	0.0589895	No
cyp82C4_MES65_scopolin-cyp82C4_MES56_scopol	in -0.23420966	-0.530046	0.061627	0.241259	No		cyp82C4_MES65_esculin-cyp82C4_MES56_escul	in 0.74402805	0.262429	1.22563	0.0002225	Yes		pdr9_MES56_fraxin-cyp82C4_MOPS_fraxin	-3.69623	-4.02505	-3.3674	0	Yes		cyp82C4_MES65_scopoletin-cyp82C4_MES56_scopolet	in 1.104686932	0.529599	1.67978	4.4e-06	Yes									pdr9_MES56_fraxetin-cyp82C4_MES65_fraxetin	-5.71202	-6.26769	-5.15634	0	Yes		Col_MES65_sideretin - s8h_MES56_sideretin	3.2391	0.00119906	0.00879309	Yes
cyp82C4_MOPS_scopolin-cyp82C4_MES56_scopoli	n 0.02814106	-0.267696	0.323978	1	No		cyp82C4_MOPS_esculin-cyp82C4_MES56_esculi	n 1.19737022	0.715771	1.67897	0	Yes		pdr9_MES65_fraxin-cyp82C4_MOPS_fraxin	-1.18812	-1.51694	-0.859296	0	Yes		cyp82C4_MOPS_scopoletin-cyp82C4_MES56_scopoleti	n 0.006513729	-0.525914	0.538942	1	No									pdr9_MES65_fraxetin-cyp82C4_MES65_fraxetin	-3.57506	-4.08951	-3.0606	0	Yes		Col_MOPS_sideretin - s8h_MES56_sideretin	2.83661	0.0045595	0.0231482	Yes
pdr9_MES56_scopolin-cyp82C4_MES56_scopolin	0.304408	0.00857107	0.600244	0.038922	Yes		pdr9_MES56_esculin-cyp82C4_MES56_esculin	2.12696	1.64536	2.60856	0	Yes		pdr9_MOPS_fraxin-cyp82C4_MOPS_fraxin	0.729871	0.401046	1.0587	1e-06	Yes		pdr9_MES56_scopoletin-cyp82C4_MES56_scopoletin	0.583425	0.00833644	1.15851	0.0441934	Yes									pdr9_MOPS_fraxetin-cyp82C4_MES65_fraxetin	-1.10069	-1.61515	-0.586237	1.2e-06	Yes		cyp82C4_MES56_sideretin - s8h_MES56_sideretin	0.870508	0.384023	0.50691	No
pdr9_MES65_scopolin-cyp82C4_MES56_scopolin	-0.080296	-0.376133	0.215541	0.998099	No		pdr9_MES65_esculin-cyp82C4_MES56_esculin	2.86199	2.3804	3.34359	0	Yes		pdr9_MES65_fraxin-pdr9_MES56_fraxin	2.5081	2.17928	2.83693	0	Yes		pdr9_MES65_scopoletin-cyp82C4_MES56_scopoletin	0.382579	-0.149849	0.915008	0.368918	No									s8h_MOPS_fraxetin-cyp82C4_MES65_fraxetin	-5.30552	-5.81998	-4.79107	0	Yes		cyp82C4_MES65_sideretin - s8h_MES56_sideretin	1.78683	0.0739646	0.157473	No
pdr9_MOPS_scopolin-cyp82C4_MES56_scopolin	0.469349	0.173512	0.765186	0.000142	Yes		pdr9_MOPS_esculin-cyp82C4_MES56_esculin	3.81443	3.33283	4.29603	0	Yes		pdr9_MOPS_fraxin-pdr9_MES56_fraxin	4.4261	4.09727	4.75492	0	Yes		pdr9_MOPS_scopoletin-cyp82C4_MES56_scopoletin	1.15116	0.618732	1.68359	3e-07	Yes									pdr9_MES56_fraxetin-cyp82C4_MOPS_fraxetin	-5.48703	-6.0427	-4.93135	0	Yes		cyp82C4_MOPS_sideretin - s8h_MES56_sideretin	1.39739	0.162295	0.274653	No
s8h_MES56_scopolin-cyp82C4_MES56_scopolin	0.573477	0.277641	0.869314	3.1e-06	Yes		s8h_MES56_esculin-cyp82C4_MES56_esculin	-0.569109	-1.05071	-0.0875102	0.0094752	Yes		pdr9_MOPS_fraxin-pdr9_MES65_fraxin	1.91799	1.58917	2.24682	0	Yes		s8h_MES56_scopoletin-cyp82C4_MES56_scopoletin	1.43234	0.899911	1.96477	0	Yes									pdr9_MES65_fraxetin-cyp82C4_MOPS_fraxetin	-3.35007	-3.86452	-2.83561	0	Yes		pdr9_MES56_sideretin - s8h_MES56_sideretin	3.22857	0.0012441	0.00821107	Yes
s8h_MES65_scopolin-cyp82C4_MES56_scopolin	0.908825	0.612988	1.20466	0	Yes		s8h_MES65_esculin-cyp82C4_MES56_esculin	-1.06878	-1.55038	-0.587178	1e-07	Yes									s8h_MES65_scopoletin-cyp82C4_MES56_scopoletin	2.1403	1.60787	2.67273	0	Yes									pdr9_MOPS_fraxetin-cyp82C4_MOPS_fraxetin	-0.875702	-1.39016	-0.361246	8.06e-05	Yes		pdr9_MES65_sideretin - s8h_MES56_sideretin	3.98601	6.71935e-05	0.00443477	Yes
s8h_MOPS_scopolin-cyp82C4_MES56_scopolin	1.03572	0.739888	1.33156	0	Yes		s8h_MOPS_esculin-cyp82C4_MES56_esculin	0.775942	0.294342	1.25754	0.0001088	Yes									s8h_MOPS_scopoletin-cyp82C4_MES56_scopoletin	2.86112	2.32869	3.39354	0	Yes									s8h_MOPS_fraxetin-cyp82C4_MOPS_fraxetin	-5.08053	-5.59499	-4.56608	0	Yes		pdr9_MOPS_sideretin - s8h_MES56_sideretin	3.9631	7.3982e-05	0.00244141	Yes
cyp82C4_MOPS_scopolin-cyp82C4_MES65_scopoli	n 0.26235072	-0.0334859	0.558187	0.12424	No		cyp82C4_MOPS_esculin-cyp82C4_MES65_esculi	n 0.45334217	-0.0282569	0.934941	0.0813186	No									cyp82C4_MOPS_scopoletin-cyp82C4_MES65_scopoleti	n -1.098173203	-1.67326	-0.523085	5e-06	Yes									pdr9_MES65_fraxetin-pdr9_MES56_fraxetin	2.13696	1.58128	2.69263	0	Yes		Col_MES56_sideretin - s8h_MES65_sideretin	1.87791	0.060394	0.132867	No
pdr9_MES56_scopolin-cyp82C4_MES65_scopolin	0.538617	0.242781	0.834454	1.11e-05	Yes		pdr9_MES56_esculin-cyp82C4_MES65_esculin	1.38293	0.901336	1.86453	0	Yes									pdr9_MES56_scopoletin-cyp82C4_MES65_scopoletin	-0.521262	-1.13606	0.0935328	0.163837	No									pdr9_MOPS_fraxetin-pdr9_MES56_fraxetin	4.61133	4.05565	5.167	0	Yes		Col_MES65_sideretin - s8h_MES65_sideretin	2.90032	0.0037278	0.0205029	Yes
pdr9_MES65_scopolin-cyp82C4_MES65_scopolin	0.153914	-0.141923	0.44975	0.804584	No		pdr9_MES65_esculin-cyp82C4_MES65_esculin	2.11797	1.63637	2.59957	0	Yes									pdr9_MES65_scopoletin-cyp82C4_MES65_scopoletin	-0.722108	-1.2972	-0.147019	0.0047004	Yes									s8h_MOPS_fraxetin-pdr9_MES56_fraxetin	0.406495	-0.14918	0.962171	0.314267	No		Col_MOPS_sideretin - s8h_MES65_sideretin	2.46214	0.013811	0.0455761	Yes
pdr9_MOPS_scopolin-cyp82C4_MES65_scopolin	0.703559	0.407722	0.999395	0	Yes		pdr9_MOPS_esculin-cyp82C4_MES65_esculin	3.0704	2.5888	3.552	0	Yes									pdr9_MOPS_scopoletin-cyp82C4_MES65_scopoletin	0.0464736	-0.528615	0.621562	1	No									pdr9_MOPS_fraxetin-pdr9_MES65_fraxetin	2.47437	1.95991	2.98882	0	Yes		cyp82C4_MES56_sideretin - s8h_MES65_sideretin	0.34641	0.729035	0.76375	No
s8h_MES56_scopolin-cyp82C4_MES65_scopolin	0.807687	0.51185	1.10352	0	Yes		s8h_MES56_esculin-cyp82C4_MES65_esculin	-1.31314	-1.79474	-0.831538	0	Yes									s8h_MES56_scopoletin-cyp82C4_MES65_scopoletin	0.327652	-0.247436	0.90274	0.699876	No									s8h_MOPS_fraxetin-pdr9_MES65_fraxetin	-1.73046	-2.24492	-1.21601	0	Yes		cyp82C4_MES65_sideretin - s8h_MES65_sideretin	1.33615	0.181499	0.299474	No
s8h_MES65_scopolin-cyp82C4_MES65_scopolin	1.14303	0.847198	1.43887	0	Yes		s8h_MES65_esculin-cyp82C4_MES65_esculin	-1.81281	-2.2944	-1.33121	0	Yes									s8h_MES65_scopoletin-cyp82C4_MES65_scopoletin	1.03561	0.460523	1.6107	1.58e-05	Yes									s8h_MOPS_fraxetin-pdr9_MOPS_fraxetin	-4.20483	-4.71929	-3.69037	0	Yes		cyp82C4_MOPS_sideretin - s8h_MES65_sideretin	0.915513	0.359923	0.494894	No
s8h_MOPS_scopolin-cyp82C4_MES65_scopolin	1.26993	0.974097	1.56577	0	Yes		s8h_MOPS_esculin-cyp82C4_MES65_esculin	0.0319135	-0.449686	0.513513	1	No									s8h_MOPS_scopoletin-cyp82C4_MES65_scopoletin	1.75643	1.18134	2.33152	0	Yes																pdr9_MES56_sideretin - s8h_MES65_sideretin	2.90169	0.00371151	0.0222691	Yes
pdr9_MES56_scopolin-cyp82C4_MOPS_scopolin	0.276267	-0.01957	0.572103	0.0863317	No		pdr9_MES56_esculin-cyp82C4_MOPS_esculin	0.929593	0.447994	1.41119	3.3e-06	Yes									pdr9_MES56_scopoletin-cyp82C4_MOPS_scopoletin	0.576911	0.00182272	1.152	0.0486751	Yes																pdr9_MES65_sideretin - s8h_MES65_sideretin	3.71154	0.000206004	0.00453209	Yes
pdr9_MES65_scopolin-cyp82C4_MOPS_scopolin	-0.108437	-0.404274	0.1874	0.977919	No		pdr9_MES65_esculin-cyp82C4_MOPS_esculin	1.66462	1.18302	2.14622	0	Yes									pdr9_MES65_scopoletin-cyp82C4_MOPS_scopoletin	0.376066	-0.156363	0.908494	0.393835	No																pdr9_MOPS_sideretin - s8h_MES65_sideretin	3.68679	0.000227097	0.0037471	Yes
pdr9_MOPS_scopolin-cyp82C4_MOPS_scopolin	0.441208	0.145371	0.737044	0.0003949	Yes		pdr9_MOPS_esculin-cyp82C4_MOPS_esculin	2.61706	2.13546	3.09865	0	Yes									pdr9_MOPS_scopoletin-cyp82C4_MOPS_scopoletin	1.14465	0.612219	1.67707	4e-07	Yes																s8h_MES56_sideretin - s8h_MES65_sideretin	-0.549795	0.58246	0.686471	No
s8h_MES56_scopolin-cyp82C4_MOPS_scopolin	0.545336	0.2495	0.841173	8.6e-06	Yes		s8h_MES56_esculin-cyp82C4_MOPS_esculin	-1.76648	-2.24808	-1.28488	0	Yes									s8h_MES56_scopoletin-cyp82C4_MOPS_scopoletin	1.42583	0.893397	1.95825	0	Yes																Col_MES56_sideretin - s8h_MOPS_sideretin	1.7475	0.0805514	0.166137	No
s8h_MES65_scopolin-cyp82C4_MOPS_scopolin	0.880684	0.584847	1.17652	0	Yes		s8h_MES65_esculin-cyp82C4_MOPS_esculin	-2.26615	-2.74775	-1.78455	0	Yes									s8h_MES65_scopoletin-cyp82C4_MOPS_scopoletin	2.13378	1.60136	2.66621	0	Yes																Col_MES65_sideretin - s8h_MOPS_sideretin	2.76991	0.00560716	0.021769	Yes
s8h_MOPS_scopolin-cyp82C4_MOPS_scopolin	1.00758	0.711747	1.30342	0	Yes		s8h_MOPS_esculin-cyp82C4_MOPS_esculin	-0.421429	-0.903028	0.0601704	0.135593	No									s8h_MOPS_scopoletin-cyp82C4_MOPS_scopoletin	2.8546	2.32217	3.38703	0	Yes																Col_MOPS_sideretin - s8h_MOPS_sideretin	2.33173	0.0197147	0.0565727	No
pdr9_MES65_scopolin-pdr9_MES56_scopolin	-0.384704	-0.68054	-0.0888671	0.0029097	Yes		pdr9_MES65_esculin-pdr9_MES56_esculin	0.735031	0.253432	1.21663	0.000272	Yes									pdr9_MES65_scopoletin-pdr9_MES56_scopoletin	-0.200845	-0.775933	0.374243	0.984078	No																cyp82C4_MES56_sideretin - s8h_MOPS_sideretin	0.222692	0.823775	0.849518	No
pdr9_MOPS_scopolin-pdr9_MES56_scopolin	0.164941	-0.130895	0.460778	0.730309	No		pdr9_MOPS_esculin-pdr9_MES56_esculin	1.68746	1.20586	2.16906	0	Yes									pdr9_MOPS_scopoletin-pdr9_MES56_scopoletin	0.567736	-0.00735225	1.14282	0.055677	No																cyp82C4_MES65_sideretin - s8h_MOPS_sideretin	1.21244	0.225346	0.354115	No
s8h_MES56_scopolin-pdr9_MES56_scopolin	0.26907	-0.026767	0.564906	0.104498	No		s8h_MES56_esculin-pdr9_MES56_esculin	-2.69607	-3.17767	-2.21447	0	Yes									s8h_MES56_scopoletin-pdr9_MES56_scopoletin	0.848914	0.273826	1.424	0.0004962	Yes																cyp82C4_MOPS_sideretin - s8h_MOPS_sideretin	0.791795	0.42848	0.554504	No
s8h_MES65_scopolin-pdr9_MES56_scopolin	0.604417	0.308581	0.900254	1e-06	Yes		s8h_MES65_esculin-pdr9_MES56_esculin	-3.19574	-3.67734	-2.71414	0	Yes									s8h_MES65_scopoletin-pdr9_MES56_scopoletin	1.55687	0.981785	2.13196	0	Yes																pdr9_MES56_sideretin - s8h_MOPS_sideretin	2.78715	0.00531734	0.0233963	Yes
s8h_MOPS_scopolin-pdr9_MES56_scopolin	0.731317	0.43548	1.02715	0	Yes		s8h_MOPS_esculin-pdr9_MES56_esculin	-1.35102	-1.83262	-0.869422	0	Yes									s8h_MOPS_scopoletin-pdr9_MES56_scopoletin	2.27769	1.7026	2.85278	0	Yes																pdr9_MES65_sideretin - s8h_MOPS_sideretin	3.58782	0.000333455	0.00440161	Yes
pdr9_MOPS_scopolin-pdr9_MES65_scopolin	0.549645	0.253808	0.845482	7.4e-06	Yes		pdr9_MOPS_esculin-pdr9_MES65_esculin	0.952432	0.470833	1.43403	2e-06	Yes									pdr9_MOPS_scopoletin-pdr9_MES65_scopoletin	0.768581	0.236153	1.30101	0.0006969	Yes																pdr9_MOPS_sideretin - s8h_MOPS_sideretin	3.56308	0.000366535	0.00403188	Yes
s8h_MES56_scopolin-pdr9_MES65_scopolin	0.653773	0.357937	0.94961	2e-07	Yes		s8h_MES56_esculin-pdr9_MES65_esculin	-3.4311	-3.9127	-2.9495	0	Yes									s8h_MES56_scopoletin-pdr9_MES65_scopoletin	1.04976	0.517331	1.58219	2.6e-06	Yes																s8h_MES56_sideretin - s8h_MOPS_sideretin	-0.664335	0.506476	0.630706	No
s8h_MES65_scopolin-pdr9_MES65_scopolin	0.989121	0.693284	1.28496	0	Yes		s8h_MES65_esculin-pdr9_MES65_esculin	-3.93077	-4.41237	-3.44917	0	Yes									s8h_MES65_scopoletin-pdr9_MES65_scopoletin	1.75772	1.22529	2.29015	0	Yes																s8h_MES65_sideretin - s8h_MOPS_sideretin	-0.123718	0.901539	0.915408	No
s8h_MOPS_scopolin-pdr9_MES65_scopolin	1.11602	0.820184	1.41186	0	Yes		s8h_MOPS_esculin-pdr9_MES65_esculin	-2.08605	-2.56765	-1.60445	0	Yes									s8h_MOPS_scopoletin-pdr9_MES65_scopoletin	2.47854	1.94611	3.01096	0	Yes
s8h_MES56_scopolin-pdr9_MOPS_scopolin	0.104129	-0.191708	0.399965	0.983712	No		s8h_MES56_esculin-pdr9_MOPS_esculin	-4.38354	-4.86513	-3.90194	0	Yes									s8h_MES56_scopoletin-pdr9_MOPS_scopoletin	0.281178	-0.25125	0.813606	0.786052	No
s8h_MES65_scopolin-pdr9_MOPS_scopolin	0.439476	0.143639	0.735313	0.0004204	Yes		s8h_MES65_esculin-pdr9_MOPS_esculin	-4.8832	-5.3648	-4.4016	0	Yes									s8h_MES65_scopoletin-pdr9_MOPS_scopoletin	0.989137	0.456709	1.52157	8.6e-06	Yes
s8h_MOPS_scopolin-pdr9_MOPS_scopolin	0.566375	0.270539	0.862212	4e-06	Yes		s8h_MOPS_esculin-pdr9_MOPS_esculin	-3.03848	-3.52008	-2.55689	0	Yes									s8h_MOPS_scopoletin-pdr9_MOPS_scopoletin	1.70996	1.17753	2.24238	0	Yes
s8h_MES65_scopolin-s8h_MES56_scopolin	0.335347	0.0395108	0.631184	0.0150148	Yes		s8h_MES65_esculin-s8h_MES56_esculin	-0.499668	-0.981267	-0.0180691	0.0361065	Yes									s8h_MES65_scopoletin-s8h_MES56_scopoletin	0.707959	0.175531	1.24039	0.0022422	Yes
s8h_MOPS_scopolin-s8h_MES56_scopolin	0.462247	0.16641	0.758084	0.0001841	Yes		s8h_MOPS_esculin-s8h_MES56_esculin	1.34505	0.863452	1.82665	0	Yes									s8h_MOPS_scopoletin-s8h_MES56_scopoletin	1.42878	0.896349	1.96121	0	Yes
s8h_MOPS_scopolin-s8h_MES65_scopolin	0.126899	-0.168937	0.422736	0.93466	No		s8h_MOPS_esculin-s8h_MES65_esculin	1.84472	1.36312	2.32632	0	Yes									s8h_MOPS_scopoletin-s8h_MES65_scopoletin	0.720819	0.18839	1.25325	0.0017547	Yes

[truncated: 11 more sheets: Fig. S5, Fig. S6, Fig. S9, Fig. S10, Fig. S11, Fig. S12, Fig. S13, Fig. S14, Fig. S15, Fig. S16, Fig. S18]
